# Supplementary material for: Depletion of protective microbiota promotes the incidence of fruit disease
Source: ISME J. 2024 May 1;18(1):wrae071. doi: 10.1093/ismejo/wrae071 (PMC11654636; doi:10.1093/ismejo/wrae071)
Supplement: Supplementary_Tables_wrae071 [file supplementary_tables_wrae071.xls]

## Sheet: Table S1
Table S1. Physicochemical properties of different soil samples.
	Bulk soil		Young rhizosphere		Old rhizosphere		Geocarposphere
	MP	RP	MP	RP	MP	RP	MP	RP
pH	5.55 ± 0.28	7.41 ± 0.19***	5.70 ± 0.28	6.87 ± 0.12***	5.48 ± 0.17	7.48 ± 0.25***	5.89 ± 0.97	6.96 ± 0.12***
TN (g kg-1)	0.65 ± 0.24	1.30 ± 0.057*	0.91 ± 0.16	1.21 ± 0.25*	0.59 ± 0.14	1.31 ± 0.18**	0.95 ± 0.13	1.20 ± 0.036*
TP (g kg-1)	0.29 ± 0.015	0.27 ± 0.015	0.26 ± 0.037	0.19 ± 0.012*	0.25 ± 0.016	0.21 ± 0.010*	0.20 ± 0.015	0.19 ± 0.015
TK (g kg-1)	18.06 ± 2.38	21.82 ± 2.19	19.20 ± 1.98	20.76 ± 0.32	18.40 ± 1.03	22.02 ± 1.07*	20.50 ± 0.85	24.46± 2.43
AN (mg kg-1)	96.67 ± 14.19	91.02 ± 15.20	70.20 ± 14.30	84.03 ± 37.04	83.50 ± 19.82	138.67 ± 14.19**	88.33 ± 9.29	78.00 ± 19.25
AP (mg kg-1)	4.85 ± 0.88	3.11 ± 0.80*	5.58 ± 0.32	4.05 ± 0.48	4.23 ± 0.32	3.10 ± 0.48**	3.87 ± 0.50	3.03 ± 0.41*
AK (mg kg-1)	114.34 ± 10.05	84.75 ± 13.12*	93.70 ± 3.78	78.77 ± 2.74***	189.79 ± 6.57	91.07 ± 2.97***	268.63 ± 4.95	156.98 ± 7.84***
OM (g kg-1)	18.81 ± 2.06	21.64 ± 0.94	16.56 ± 1.30	18.81 ± 1.13	17.68 ± 2.06	20.32 ± 0.94*	21.26 ± 0.56	21.45 ± 0.38
Data are mean ± SEM (n = 4 individual replicates). The asterisk indicates a signifcant diference between MP and RP, according to Student’s t test (*P < 0.05; **P < 0.01; ***P < 0.001). MP, monocropping; RP, rotation.

## Sheet: Table S2
Table S2. The details of the primers used in the present study.
Primer name	Sequence (5'-3')		Putative functions	References
338F	ACTCCTACGGGAGGCAGCA	PCR	V3-V4 region	[1]
806R	GGACTACHVGGGTWTCTAAT	PCR
ITS1F	CTTGGTCATTTAGAGGAAGTAA	PCR	internal transcribed spacer 1 region	[2]
ITS2R	GCTGCGTTCTTCATCGATGC	PCR
Aspergillus flavus
Fla-F	GTAGGGTTCCTAGCGAGCC	qPCR	18S rDNA	[3]
Fla-R	GGAAAAAGATTGATTTGCGTTC
G4B84_000856 (PRI1)	TACGAACAAATGGGCCGACA	qRT-PCR	DNA primase activity	This study
	TGCCAGGGTGTATGACGAAC
G4B84_010813 (MCM7)	ATTGGAGGGAGGTGCATTGG	qRT-PCR	DNA replication initiation	This study
	CGGGAGAAACACGTGGGTTA
G4B84_003638 (MCM3)	TCCGCTCATCACGGAATACG	qRT-PCR	DNA replication initiation	This study
	GTTTGCCAAAACAAGCGTGC
G4B84_004638 (RPA2)	AGAGCGCAGACGGCAATAAT	qRT-PCR	DNA replication	This study
	GTGCCGTCGTCGATTCTGTA
G4B84_000368 (DNA2)	CTGGCCACCATTCTTCGTCT	qRT-PCR	DNA replication, Okazaki fragment processing	This study
	CATTATGTGGCTCGTTGGCG
G4B84_003399 (OMTB)	GAGTCAATCATCGCCCAAGC	qRT-PCR	Aflatoxin biosynthesis	This study
	CTTTGGGAGAGTGACCGGAA
Aspergillus niger
CF1L	GCCGACTCTTTGACYGARGAR	qPCR	calmodulin	[4]
CF4	TTTYTGCATCATRAGYTGGAC	qPCR
NRRL3_06056 (POLA1)	CACGTTCAAGGGTCGTGAGA	qRT-PCR	mitotic DNA replication initiation	This study
	AGCAGACGACGGAACACATT
NRRL3_01105 (POLA2)	AGAGATATGCTGCCACGAGC	qRT-PCR	DNA-dependent DNA replication	This study
	ATCGCCATCTGTGCGTATGT
NRRL3_01861 (MCM3)	CGATGTCGATCGTGTGGCTA	qRT-PCR	double-strand break repair via break-induced replication	This study
	TCGAAACGCGACAACAGAGA
NRRL3_03371 (MCM4)	ACCCCCGATAACATCCCTGA	qRT-PCR	DNA replication initiation	This study
	TGCGATCGATCTTCTGGACG
NRRL3_11334 (RPA2)	GGGAGGTACAGGGGATGACT	qRT-PCR	DNA replication	This study
	TCGAAAAGATCACACCCGCA
NRRL3_02239 (DNA2)	TTGCTGGCTCAAGGATCTGG	qRT-PCR	DNA repair	This study
	AGGAGTGACAGTTGGCTTCG
Arachis hypogaea
Actin-F	CTGGCATCATACCTTCTACAACG	qRT-PCR	Reference gene	[5]
Actin-R	GAATGGCAACATACATAGCAGGG	qRT-PCR
LOX2-3-F	CCTCATCCTCCTCCTTCTTC	qRT-PCR	JA biosynthetic gene	[6]
LOX2-3-R	AAGGTGTCAACGTCCAGG	qRT-PCR
LOX4-F	GCGCTCAGGGACTCATCGGC		JA biosynthetic gene	[6]
LOX4-R	GAGGGAGACAGAGCGGCCCA
NPR1-F	CCATCCATTTTGGTAGCACT	qRT-PCR	Nonexpressor of pathogenesis-related genes 1 is an important component for SA-regulated resistance	[7]
NPR1-R	TTCTTCTCATTTCTCGCTCA	qRT-PCR
PR10-F	AAACGGTGGTCCTGGAACCATCAA	qRT-PCR	Pathogenesis-related protein 10	[8]
PR10-R	TCCAACCACGCTGTAGTTGTATGC	qRT-PCR
AREB1-F	ACAAGGGCAACCAGCATTAGG	qRT-PCR	ABA response element binding protein/ABRE binding transcription factor	[9]
AREB1-R	TCACCACCACCATACCAACCA	qRT-PCR
NCED1-F	TTACCTGTGGGATTGTTTGC	qRT-PCR	ABA biosynthetic gene	[10]
NCED1-R	ACATGAGCCTCTACTTCTGC	qRT-PCR
References [1] Xu N, Tan G, Wang H, Gai X. Effect of biochar additions to soil on nitrogen leaching, microbial biomass and bacterial community structure. Eur J Soil Biol. 2016;74:1-8. [2] Adams RI, Miletto M, Taylor JW, Bruns TD. Dispersal in microbes: fungi in indoor air are dominated by outdoor air and show dispersal limitation at short distances. ISME J. 2013;7:1262-1273. [3] Al-Shuhaib MBS, A…

## Sheet: Table S3
Table S3. Relative abundance of bacterial phyla in MP-BS, MP-YR, MP-OR, MP-GE, RP-BS, RP-YR, RP-OR, and RP-GE samples.
Bacteria (%)	Actinobacteriota	Chloroflexi	Proteobacteria	Acidobacteriota	Firmicutes	Gemmatimonadota	Patescibacteria	WPS-2	Myxococcota	Bacteroidota	Cyanobacteria	Planctomycetota	Methylomirabilota	Verrucomicrobiota	Others
MP-BS	26.08	32.4975	15.735	5.605	7.2475	1.42	2.59	4.0575	1.6825	0.8325	0.62	0.8175	0.013175	0.1975	1.565
MP-YR	22.5275	28.5275	18.215	4.465	10.1425	1.5	4.44	3.5825	0.8725	1.9125	1.2075	1	0.0044	0.185	1.7475
MP-OR	26.5775	29.985	16.3175	5.8625	5.85	1.6575	3.3725	3.8125	0.74	1.21	0.965	1.14	0.0513	0.225	1.7625
MP-GE	26.1925	28.1425	19.36	4.9275	6.035	1.385	3.51	3.0925	0.9425	2.0475	1.47	0.9075	0.006675	0.215	1.5675
RP-BS	25.575	15.4475	20.545	13.98	9.32	4.6175	1.2325	0.1575	2.775	1.7625	1.1425	0.34	0.6925	0.345	2.0675
RP-YR	20.62	15.2075	18.57	16.57	11.3525	4.0575	0.995	0.1875	3.9125	2.065	1.79	0.6775	0.88	0.6525	2.4575
RP-OR	26.4925	12.225	24.375	11.3425	10.795	4.44	1.4875	0.13	2.71	1.9125	0.745	0.3425	0.695	0.315	2.0025
RP-GE	26.5375	13.2175	22.555	12.6375	9.3825	4.0275	1.3	0.13475	3.1425	1.82	1.575	0.465	0.6525	0.515	2.03

## Sheet: Table S4
Table S4. Relative abundance of fungal phyla in MP-BS, MP-YR, MP-OR, MP-GE, RP-BS, RP-YR, RP-OR, and RP-GE samples.
Fungi (%)	Ascomycota	Basidiomycota	Mortierellomycota	Unclassified_k_Fungi	Chytridiomycota	Glomeromycota	Calcarisporiellomycota	Other
MP-BS	80.5225	12.1425	1.8625	1.82	1.9275	1.395	0.03	0.3
MP-YR	88.775	6.4325	0.6325	0.6275	1.3625	2.0125	0.0077	0.1475
MP-OR	79.8625	12.91	2.1925	1.615	1.4875	1.3925	0.03225	0.205
MP-GE	91.295	5.6975	2.255	0.6575	0.95	0.505	0.00425	0.20575
RP-BS	80.9775	8.31	4.06	2.6975	2.49	2.49	0.425	0.71
RP-YR	73.5325	11.93	5.02	3.965	2.08	2.08	0.4025	0.655
RP-OR	81.1875	7.2375	5.79	2.3525	1.76	1.76	0.76	0.7475
RP-GE	78.495	11.0225	5.4	1.815	1.8775	1.8775	0.3625	0.47

## Sheet: Table S5
Table S5. Bacterial Shannon and Chao1 indices in MP-BS, MP-YR, MP-OR, MP-GE, RP-BS, RP-YR, RP-OR, and RP-GE samples.
Sample	Shannon	Chao1
MP_BS1	5.93184	2407.95
MP_BS2	5.85518	2206.72
MP_BS3	5.942	2642.13
MP_BS4	5.81341	2007
Mean	5.88561	2315.95
Standard error	0.0309	136.087
MP_YR1	6.08041	2490.86
MP_YR2	6.01738	2398
MP_YR3	5.98976	2308.19
MP_YR4	6.10523	2520.73
Mean	6.0482	2429.45
Standard error	0.02686	48.1287
MP_OR1	5.93954	2728.98
MP_OR2	6.07703	3217.93
MP_OR3	5.86863	2552.61
MP_OR4	5.85249	2775.3
Mean	5.93442	2818.71
Standard error	0.05116	141.458
MP_GE1	5.88983	2428.64
MP_GE2	5.81954	2467.6
MP_GE3	5.9298	2445.01
MP_GE4	5.95045	2511.1
Mean	5.8974	2463.09
standard error	0.02884	17.8855
RP_BS1	6.61632	3857.34
RP_BS2	6.65285	4050.34
RP_BS3	6.58965	4121.21
RP_BS4	6.56455	4012.49
Mean	6.60585	4010.35
Standard error	0.0189	55.7577
RP_YR1	6.73899	4049.87
RP_YR2	6.75762	4204.65
RP_YR3	6.81956	4315.22
RP_YR4	6.67357	3880.03
Mean	6.74743	4112.44
Standard error	0.03005	94.6711
RP_OR1	6.45959	4172.48
RP_OR2	6.55035	3961.92
RP_OR3	6.38153	3746.31
RP_OR4	6.52025	4077.53
Mean	6.47793	3989.56
Standard error	0.03727	91.803
RP_GE1	6.47561	3904.17
RP_GE2	6.64831	4404.65
RP_GE3	6.61435	4154.38
RP_GE4	6.53544	4018.34
Mean	6.56843	4120.39
Standard error	0.03894	107.674

## Sheet: Table S6
Table S6. Fungal Shannon and Chao1 indices in MP-BS, MP-YR, MP-OR, MP-GE, RP-BS, RP-YR, RP-OR, and RP-GE samples.
Sample	Shannon	Chao1
MP_BS1	4.0763	816.067
MP_BS2	3.78531	671.493
MP_BS3	3.74173	676
MP_BS4	3.62628	655
Mean	3.8074	704.64
Standard error	0.09571	37.4156
MP_YR1	3.22189	704.943
MP_YR2	3.30295	668.647
MP_YR3	2.57328	636.969
MP_YR4	2.09452	663.155
Mean	2.79816	668.428
Standard error	0.28578	13.9966
MP_OR1	4.07508	913.029
MP_OR2	4.1299	877.022
MP_OR3	3.83059	790.125
MP_OR4	3.82808	769.929
Mean	3.96591	837.526
Standard error	0.07965	34.2502
MP_GE1	2.84177	731.122
MP_GE2	3.15959	726.011
MP_GE3	1.73882	550.115
MP_GE4	2.65135	691.987
Mean	2.59789	674.809
Standard error	0.30494	42.4623
RP_BS1	4.66564	1108.22
RP_BS2	4.67229	1159.51
RP_BS3	4.20725	953.125
RP_BS4	4.53764	1161.29
Mean	4.5207	1095.54
Standard error	0.10898	49.0393
RP_YR1	4.39779	1039.88
RP_YR2	4.46803	1102.01
RP_YR3	4.34956	967.879
RP_YR4	4.61882	1128.96
Mean	4.45855	1059.68
Standard error	0.0587	35.8371
RP_OR1	4.22299	1070.63
RP_OR2	4.24079	1200.9
RP_OR3	4.55039	1177
RP_OR4	4.6398	1164.26
Mean	4.41349	1153.2
Standard error	0.10649	28.5501
RP_GE1	4.20891	1045.23
RP_GE2	4.63302	1080.81
RP_GE3	4.27415	1004.86
RP_GE4	4.60519	1112.41
Mean	4.43032	1060.83
Standard error	0.10995	23.1588

## Sheet: Table S7
Table S7. Bacterial and fungal OTUs in YR and GE samples under monocropping and rotation conditions
Bacterial OTUs							Fungal OTUs
MP_YR:	Overlap	MP_GE:	RP_YR:	Overlap	RP_GE:		MP_YR:	Overlap	MP_GE:	RP_YR:	Overlap	RP_GE:
OTU45	OTU4640	OTU5550	OTU5419	OTU4579	OTU49		OTU2711	OTU1242	OTU1858	OTU1566	OTU2744	OTU1568
OTU1560	OTU5411	OTU5642	OTU5418	OTU2918	OTU5000		OTU1853	OTU133	OTU128	OTU2738	OTU1569	OTU1561
OTU1565	OTU5412	OTU5551	OTU5553	OTU3613	OTU5411		OTU834	OTU1091	OTU1852	OTU2735	OTU1560	OTU1188
OTU4571	OTU5415	OTU5410	OTU5414	OTU5003	OTU5417		OTU1241	OTU501	OTU47	OTU2737	OTU1563	OTU1182
OTU5672	OTU1569	OTU5413	OTU5004	OTU3612	OTU2747		OTU46	OTU500	OTU1245	OTU2736	OTU1565	OTU2257
OTU4470	OTU4125	OTU5417	OTU5670	OTU46	OTU1563		OTU1249	OTU503	OTU2393	OTU2731	OTU1564	OTU2255
OTU4474	OTU1561	OTU3619	OTU6243	OTU5410	OTU2992		OTU2394	OTU502	OTU1489	OTU2730	OTU1567	OTU2251
OTU2869	OTU1563	OTU1566	OTU5074	OTU5413	OTU3554		OTU326	OTU504	OTU2653	OTU2732	OTU41	OTU1969
OTU926	OTU1562	OTU5676	OTU5072	OTU5412	OTU3458		OTU2557	OTU509	OTU1689	OTU1180	OTU2739	OTU1968
OTU3489	OTU1564	OTU3555	OTU1241	OTU5415	OTU2733		OTU506	OTU138	OTU2306	OTU1341	OTU2734	OTU1965
OTU1341	OTU1567	OTU5077	OTU1242	OTU5416	OTU2732		OTU508	OTU480	OTU2068	OTU1344	OTU2733	OTU1967
OTU4100	OTU5091	OTU2736	OTU1347	OTU1561	OTU4614		OTU42	OTU728	OTU152	OTU885	OTU665	OTU1966
OTU147	OTU5090	OTU2730	OTU2111	OTU2740	OTU1343		OTU2743	OTU482	OTU153	OTU2608	OTU1189	OTU1961
OTU4103	OTU5092	OTU665	OTU2254	OTU1562	OTU1342		OTU720	OTU483	OTU150	OTU2601	OTU1187	OTU1960
OTU4108	OTU4278	OTU3488	OTU1621	OTU1565	OTU1344		OTU334	OTU484	OTU157	OTU2600	OTU1184	OTU1963
OTU2511	OTU4272	OTU1183	OTU5889	OTU3618	OTU1346		OTU335	OTU485	OTU154	OTU2603	OTU1183	OTU1962
OTU2518	OTU2902	OTU1181	OTU5882	OTU2999	OTU1033		OTU333	OTU486	OTU155	OTU2602	OTU1181	OTU573
OTU3021	OTU3551	OTU1347	OTU5883	OTU2906	OTU2608		OTU330	OTU487	OTU1630	OTU2605	OTU1340	OTU574
OTU1968	OTU4276	OTU2600	OTU5881	OTU5098	OTU4107		OTU1929	OTU488	OTU1632	OTU2604	OTU1343	OTU575
OTU1962	OTU3557	OTU3739	OTU5885	OTU2907	OTU2604		OTU2309	OTU725	OTU933	OTU2515	OTU1342	OTU974
OTU6065	OTU4274	OTU2607	OTU6296	OTU5095	OTU2606		OTU348	OTU331	OTU2249	OTU2514	OTU1345	OTU973
OTU2114	OTU4079	OTU4293	OTU6297	OTU2990	OTU4296		OTU438	OTU472	OTU1188	OTU2517	OTU1347	OTU373
OTU578	OTU4074	OTU3029	OTU6294	OTU2993	OTU4298		OTU343	OTU401	OTU1344	OTU2516	OTU1349	OTU1745
OTU572	OTU4076	OTU3023	OTU6295	OTU5096	OTU2156		OTU342	OTU1923	OTU231	OTU2511	OTU1348	OTU1747
OTU753	OTU4070	OTU6296	OTU6291	OTU5091	OTU1967		OTU341	OTU474	OTU140	OTU2510	OTU755	OTU2053
OTU3412	OTU4071	OTU1969	OTU1960	OTU2904	OTU1961		OTU431	OTU2305	OTU239	OTU2513	OTU2609	OTU1740
OTU4804	OTU1242	OTU6291	OTU2463	OTU5093	OTU3121		OTU927	OTU403	OTU1067	OTU2512	OTU2607	OTU1743
OTU3239	OTU4471	OTU2460	OTU2469	OTU2996	OTU3120		OTU657	OTU404	OTU1138	OTU2519	OTU2606	OTU1742
OTU3233	OTU4472	OTU2468	OTU5090	OTU5675	OTU3129		OTU2735	OTU349	OTU1480	OTU2518	OTU1789	OTU2058
OTU2053	OTU2866	OTU206	OTU571	OTU5674	OTU3128		OTU659	OTU439	OTU60	OTU2258	OTU392	OTU1749
OTU2054	OTU4475	OTU682	OTU576	OTU4278	OTU2461		OTU255	OTU478	OTU66	OTU2461	OTU2253	OTU1748
OTU1743	OTU4477	OTU4916	OTU206	OTU4572	OTU3413		OTU1184	OTU340	OTU928	OTU2460	OTU1964	OTU1985
OTU2057	OTU927	OTU4913	OTU977	OTU5671	OTU3876		OTU2245	OTU346	OTU2018	OTU2463	OTU570	OTU1984
OTU4828	OTU4618	OTU3232	OTU202	OTU3552	OTU3417		OTU1180	OTU433	OTU1112	OTU2462	OTU571	OTU2296
OTU5247	OTU4610	OTU2294	OTU6123	OTU3553	OTU681		OTU1341	OTU432	OTU1038	OTU2465	OTU572	OTU1982
OTU5242	OTU4611	OTU199	OTU683	OTU3551	OTU684		OTU801	OTU655	OTU2158	OTU2464	OTU750	OTU2294
OTU1402	OTU4613	OTU4823	OTU687	OTU5679	OTU372		OTU1030	OTU656	OTU1616	OTU2467	OTU751	OTU1989
OTU6198	OTU4616	OTU1406	OTU240	OTU4277	OTU2057		OTU804	OTU651	OTU1525	OTU2466	OTU752	OTU197
OTU3905	OTU1189	OTU1407	OTU1266	OTU4274	OTU2292		OTU806	OTU650	OTU1524	OTU2469	OTU753	OTU194
OTU2185	OTU1188	OTU1405	OTU2054	OTU4275	OTU197		OTU802	OTU653	OTU1328	OTU2468	OTU754	OTU992
OTU2180	OTU1187	OTU996	OTU5864	OTU5077	OTU5244		OTU803	OTU652	OTU188	OTU577	OTU979	OTU1860
OTU5407	OTU1186	OTU994	OTU4829	OTU5076	OTU5246		OTU808	OTU151	OTU1805	OTU208	OTU757	OTU1199
OTU5401	OTU3482	OTU993	OTU5866	OTU5075	OTU1404		OTU809	OTU662	OTU1803	OTU206	OTU207	OTU1196
OTU1572	OTU1184	OTU998	OTU27	OTU4078	OTU995		OTU1707	OTU1635	OTU1965	OTU971	OTU976	OTU1191
OTU2981	OTU3484	OTU5336	OTU6195	OTU5071	OTU4803		OTU2010	OTU663	OTU1006	OTU201	OTU977	OTU1355
OTU1628	OTU1182	OTU5083	OTU997	OTU5070	OTU2184		OTU2011	OTU931	OTU1235	OTU199	OTU970	OTU1715
OTU6014	OTU1180	OTU5065	OTU6197	OTU4074	OTU2180		OTU2706	OTU932	OTU1234	OTU193	OTU682	OTU1978
OTU4590	OTU1340	OTU4621	OTU6196	OTU4075	OTU1574		OTU1523	OTU935	OTU195	OTU997	OTU683	OTU1972
OTU5068	OTU1343	OTU4620	OTU6191	OTU4076	OTU1573		OTU2698	OTU936	OTU208	OTU2186	OTU680	OTU1973
OTU4449	OTU1342	OTU1198	OTU6190	OTU4077	OTU2987		OTU678	OTU922	OTU204	OTU1572	OTU681	OTU1970
OTU4441	OTU1345	OTU1199	OTU6193	OTU4070	OTU2985		OTU1969	OTU921	OTU971	OTU1571	OTU686	OTU1971
OTU4622	OTU1346	OTU1194	OTU6199	OTU4071	OTU2980		OTU1361	OTU1189	OTU1685	OTU2729	OTU687	OTU1974
OTU2722	OTU1349	OTU1195	OTU2188	OTU4072	OTU2981		OTU1800	OTU175	OTU243	OTU2722	OTU684	OTU1975
OTU2721	OTU1348	OTU1196	OTU2189	OTU4073	OTU817		OTU1967	OTU1187	OTU273	OTU2723	OTU715	OTU563
OTU1359	OTU4104	OTU1192	OTU2186	OTU1240	OTU5060		OTU623	OTU1069	OTU275	OTU2720	OTU689	OTU2473
OTU1355	OTU3730	OTU1193	OTU5828	OTU2859	OTU4047		OTU1962	OTU1061	OTU104	OTU2726	OTU371	OTU969
OTU2617	OTU3734	OTU1354	OTU4802	OTU2865	OTU2874		OTU648	OTU1063	OTU107	OTU2727	OTU376	OTU968
OTU2022	OTU3738	OTU1352	OTU5409	OTU2864	OTU2875		OTU578	OTU143	OTU106	OTU2725	OTU374	OTU962
OTU2024	OTU1134	OTU1350	OTU1576	OTU4472	OTU2878		OTU579	OTU144	OTU100	OTU1195	OTU375	OTU698
OTU4130	OTU4294	OTU3584	OTU1571	OTU2866	OTU4440		OTU574	OTU805	OTU102	OTU1193	OTU378	OTU360
OTU2027	OTU1789	OTU3587	OTU6011	OTU2861	OTU2729		OTU577	OTU807	OTU109	OTU1356	OTU379	OTU363
OTU4138	OTU4297	OTU2500	OTU5087	OTU2860	OTU1656		OTU752	OTU800	OTU2051	OTU1353	OTU2051	OTU367
OTU510	OTU4291	OTU2504	OTU5662	OTU4476	OTU2951		OTU756	OTU929	OTU291	OTU2616	OTU2054	OTU366
OTU5875	OTU4299	OTU3056	OTU5665	OTU4477	OTU1191		OTU758	OTU69	OTU256	OTU2617	OTU2055	OTU1753
OTU3050	OTU4010	OTU3055	OTU5061	OTU4478	OTU1192		OTU614	OTU505	OTU2294	OTU2614	OTU2057	OTU1756
OTU3057	OTU1626	OTU1972	OTU1196	OTU1244	OTU1355		OTU2209	OTU2574	OTU2299	OTU2615	OTU2059	OTU2068
OTU4209	OTU1627	OTU1974	OTU1356	OTU2869	OTU2610		OTU685	OTU1135	OTU1011	OTU2612	OTU1987	OTU1754
OTU2473	OTU951	OTU3133	OTU6157	OTU2868	OTU4131		OTU689	OTU507	OTU1012	OTU2613	OTU1986	OTU1755
OTU3520	OTU2250	OTU2471	OTU2503	OTU1756	OTU4134		OTU373	OTU1706	OTU198	OTU2611	OTU1980	OTU2065
OTU748	OTU1781	OTU3228	OTU5877	OTU5797	OTU3581		OTU374	OTU2014	OTU194	OTU2618	OTU1988	OTU2064
OTU217	OTU1758	OTU4903	OTU5875	OTU927	OTU3584		OTU722	OTU2017	OTU193	OTU2502	OTU190	OTU2066
OTU743	OTU1965	OTU360	OTU5872	OTU5884	OTU2952		OTU2648	OTU1110	OTU1156	OTU2503	OTU1408	OTU2061
OTU696	OTU1967	OTU1185	OTU5215	OTU2739	OTU2507		OTU713	OTU120	OTU191	OTU2500	OTU1409	OTU2063
OTU698	OTU1963	OTU738	OTU1970	OTU2738	OTU2509		OTU2643	OTU395	OTU1282	OTU2501	OTU1402	OTU2062
OTU4906	OTU495	OTU3826	OTU2479	OTU2735	OTU3051		OTU673	OTU750	OTU2497	OTU2506	OTU1403	OTU1994
OTU3480	OTU2466	OTU1997	OTU2475	OTU2734	OTU3056		OTU732	OTU751	OTU1403	OTU2507	OTU1400	OTU1995
OTU2068	OTU6064	OTU3829	OTU5989	OTU2737	OTU3055		OTU1591	OTU1529	OTU996	OTU2504	OTU1401	OTU1996
OTU2064	OTU579	OTU4838	OTU5980	OTU2736	OTU1972		OTU1667	OTU1521	OTU1033	OTU2505	OTU1406	OTU1991
OTU2067	OTU570	OTU1535	OTU5985	OTU2731	OTU3139		OTU339	OTU1442	OTU994	OTU2508	OTU1407	OTU2269
OTU2063	OTU571	OTU4836	OTU5984	OTU2730	OTU2472		OTU1406	OTU1366	OTU34	OTU2509	OTU1405	OTU1993
OTU2062	OTU573	OTU5274	OTU749	OTU4618	OTU969		OTU854	OTU481	OTU35	OTU2479	OTU996	OTU2267
OTU3821	OTU574	OTU5277	OTU961	OTU4619	OTU695		OTU852	OTU611	OTU32	OTU2476	OTU994	OTU2265
OTU2267	OTU3877	OTU3914	OTU967	OTU4610	OTU4905		OTU30	OTU1364	OTU894	OTU2477	OTU995	OTU2262
OTU2262	OTU576	OTU1505	OTU5444	OTU4611	OTU361		OTU850	OTU610	OTU1848	OTU2474	OTU993	OTU2260
OTU188	OTU577	OTU5693	OTU690	OTU4612	OTU1187		OTU828	OTU620	OTU1307	OTU2475	OTU990	OTU180
OTU184	OTU750	OTU5509	OTU4909	OTU4613	OTU365		OTU986	OTU1807	OTU2426	OTU2472	OTU991	OTU985
OTU222	OTU751	OTU5056	OTU1753	OTU4615	OTU1436		OTU1274	OTU1804	OTU2422	OTU693	OTU998	OTU988
OTU183	OTU752	OTU1217	OTU1750	OTU4616	OTU4302		OTU1579	OTU977	OTU83	OTU695	OTU2181	OTU1504
OTU5278	OTU978	OTU1215	OTU2064	OTU4617	OTU1752		OTU535	OTU1808	OTU87	OTU697	OTU1576	OTU2086
OTU1698	OTU979	OTU1214	OTU2060	OTU3488	OTU2068		OTU1474	OTU2171	OTU86	OTU361	OTU1573	OTU2085
OTU5273	OTU756	OTU1212	OTU3088	OTU3489	OTU1990		OTU328	OTU471	OTU85	OTU362	OTU1570	OTU2084
OTU3915	OTU758	OTU1210	OTU1991	OTU3480	OTU188		OTU498	OTU1238	OTU84	OTU364	OTU1579	OTU2083
OTU6240	OTU759	OTU5182	OTU2267	OTU1186	OTU187		OTU324	OTU473	OTU89	OTU1693	OTU1861	OTU2081
OTU5474	OTU976	OTU2886	OTU2261	OTU3482	OTU5271		OTU824	OTU186	OTU88	OTU2268	OTU581	OTU1218
OTU5478	OTU977	OTU4455	OTU4839	OTU1184	OTU5478		OTU1837	OTU475	OTU1935	OTU185	OTU2128	OTU1320
OTU1502	OTU202	OTU2002	OTU221	OTU3484	OTU863		OTU825	OTU1540	OTU101	OTU1503	OTU2728	OTU1035
OTU1501	OTU203	OTU4637	OTU4833	OTU1182	OTU3914		OTU408	OTU477	OTU1830	OTU1506	OTU2721	OTU2402
OTU2087	OTU200	OTU1323	OTU736	OTU3486	OTU5477		OTU402	OTU476	OTU2334	OTU1508	OTU2724	OTU2400
OTU2086	OTU973	OTU1321	OTU1062	OTU3487	OTU2082		OTU1580	OTU1002	OTU148	OTU1215	OTU1198	OTU2404
OTU2084	OTU4370	OTU1320	OTU6181	OTU1341	OTU5051		OTU926	OTU468	OTU920	OTU1212	OTU1194	OTU2410
OTU2089	OTU683	OTU2669	OTU980	OTU1345	OTU5500		OTU925	OTU1003	OTU146	OTU2662	OTU1197	OTU1691
OTU2088	OTU680	OTU5538	OTU6244	OTU1349	OTU1215		OTU667	OTU570	OTU1628	OTU2667	OTU1190	OTU1690
OTU4058	OTU681	OTU1173	OTU6189	OTU3732	OTU5181		OTU391	OTU571	OTU1785	OTU2666	OTU1359	OTU220
OTU1211	OTU686	OTU1037	OTU989	OTU3733	OTU2883		OTU1627	OTU572	OTU2150	OTU2665	OTU1357	OTU2078
OTU2887	OTU687	OTU1035	OTU6241	OTU4106	OTU3217		OTU397	OTU573	OTU1055	OTU2664	OTU1354	OTU2072
OTU4632	OTU685	OTU1033	OTU2086	OTU4100	OTU2920		OTU399	OTU575	OTU1197	OTU2669	OTU1352	OTU2071
OTU3735	OTU1901	OTU1223	OTU2083	OTU4101	OTU4558		OTU1053	OTU576	OTU1059	OTU1030	OTU1350	OTU2077
OTU5622	OTU3235	OTU3044	OTU4939	OTU3734	OTU1328		OTU347	OTU619	OTU1296	OTU2406	OTU1351	OTU2075
OTU2604	OTU689	OTU2406	OTU5695	OTU3735	OTU1320		OTU716	OTU618	OTU710	OTU228	OTU2610	OTU2277
OTU4006	OTU716	OTU1692	OTU5692	OTU2601	OTU1327		OTU246	OTU753	OTU244	OTU221	OTU2619	OTU1516
OTU4001	OTU3231	OTU1691	OTU5055	OTU2600	OTU1326		OTU711	OTU754	OTU1359	OTU1698	OTU459	OTU1206
OTU4129	OTU372	OTU1695	OTU5054	OTU2603	OTU2663		OTU712	OTU755	OTU70	OTU2311	OTU518	OTU212
OTU5028	OTU3552	OTU1694	OTU1217	OTU146	OTU2661		OTU1298	OTU757	OTU2368	OTU648	OTU1979	OTU1338
OTU1034	OTU2819	OTU221	OTU1211	OTU2605	OTU2660		OTU158	OTU207	OTU1719	OTU2274	OTU1976	OTU1330
OTU1038	OTU241	OTU4938	OTU2001	OTU4109	OTU2669		OTU813	OTU613	OTU1714	OTU2276	OTU1977	OTU2009
OTU2409	OTU376	OTU4931	OTU6180	OTU4294	OTU4128		OTU812	OTU612	OTU1122	OTU2271	OTU456	OTU1733
OTU1690	OTU377	OTU4933	OTU357	OTU4295	OTU4126		OTU811	OTU615	OTU1125	OTU2273	OTU567	OTU21
OTU223	OTU374	OTU358	OTU3593	OTU4297	OTU3599		OTU810	OTU617	OTU1394	OTU1511	OTU565	OTU1738
OTU735	OTU375	OTU356	OTU1388	OTU4290	OTU1037		OTU817	OTU616	OTU1128	OTU2095	OTU564	OTU1739
OTU2317	OTU710	OTU646	OTU5867	OTU4291	OTU5387		OTU819	OTU1192	OTU2118	OTU2090	OTU562	OTU507
OTU2178	OTU378	OTU642	OTU5863	OTU4292	OTU5022		OTU818	OTU203	OTU1984	OTU2093	OTU2478	OTU508
OTU2312	OTU379	OTU2075	OTU2409	OTU4293	OTU3048		OTU2753	OTU675	OTU1536	OTU2099	OTU569	OTU2414
OTU3210	OTU711	OTU4806	OTU2408	OTU1626	OTU3049		OTU1650	OTU682	OTU938	OTU210	OTU568	OTU729
OTU4937	OTU244	OTU2271	OTU2407	OTU396	OTU3041		OTU75	OTU683	OTU2562	OTU1200	OTU218	OTU1684
OTU2078	OTU5679	OTU4251	OTU5992	OTU3222	OTU3043		OTU1432	OTU680	OTU1874	OTU1339	OTU749	OTU1689
OTU2072	OTU713	OTU3997	OTU5994	OTU2249	OTU1228		OTU2509	OTU681	OTU1226	OTU2670	OTU963	OTU723
OTU2073	OTU2050	OTU3577	OTU737	OTU2515	OTU738		OTU1493	OTU686	OTU1222	OTU2671	OTU746	OTU726
OTU2071	OTU1744	OTU1515	OTU5050	OTU2517	OTU732		OTU2163	OTU687	OTU2370	OTU2672	OTU961	OTU2305
OTU2076	OTU1747	OTU1516	OTU5645	OTU2516	OTU225		OTU520	OTU684	OTU1380	OTU2676	OTU960	OTU2300
OTU2077	OTU2055	OTU1517	OTU2315	OTU2511	OTU2313		OTU765	OTU688	OTU937	OTU2677	OTU967	OTU2301
OTU2074	OTU2058	OTU1519	OTU4933	OTU2513	OTU2311		OTU519	OTU1309	OTU968	OTU2678	OTU966	OTU2302
OTU4805	OTU2059	OTU4318	OTU4935	OTU1566	OTU2318		OTU1879	OTU1295	OTU219	OTU2408	OTU965	OTU2309
OTU2270	OTU1749	OTU4029	OTU2278	OTU2519	OTU2274		OTU591	OTU372	OTU218	OTU836	OTU740	OTU437
OTU6175	OTU1986	OTU5519	OTU2071	OTU2948	OTU2277		OTU1389	OTU370	OTU1099	OTU506	OTU691	OTU347
OTU168	OTU1984	OTU5517	OTU2271	OTU5880	OTU2273		OTU441	OTU371	OTU192	OTU2415	OTU690	OTU344
OTU1512	OTU1982	OTU3472	OTU2272	OTU5886	OTU1600		OTU1486	OTU376	OTU367	OTU1686	OTU692	OTU2247
OTU3284	OTU1981	OTU1202	OTU5781	OTU5887	OTU3570		OTU217	OTU377	OTU130	OTU2340	OTU694	OTU236
OTU2094	OTU757	OTU5199	OTU4808	OTU3028	OTU4706		OTU742	OTU375	OTU135	OTU345	OTU699	OTU235
OTU2096	OTU1988	OTU3459	OTU4740	OTU3026	OTU5462		OTU196	OTU378	OTU136	OTU2248	OTU1752	OTU231
OTU2090	OTU3839	OTU4331	OTU6178	OTU3027	OTU5463		OTU1904	OTU379	OTU137	OTU2243	OTU1750	OTU230
OTU2091	OTU3838	OTU1338	OTU6175	OTU5888	OTU4739		OTU695	OTU723	OTU2654	OTU1528	OTU2067	OTU1305
OTU2092	OTU198	OTU1330	OTU6173	OTU3025	OTU2090		OTU698	OTU105	OTU2106	OTU1527	OTU2060	OTU1307
OTU4025	OTU3831	OTU1332	OTU6171	OTU3022	OTU3024		OTU1093	OTU2762	OTU2104	OTU758	OTU1997	OTU1300
OTU5687	OTU3830	OTU2675	OTU5464	OTU3023	OTU3976		OTU1095	OTU103	OTU917	OTU1230	OTU1990	OTU1308
OTU5518	OTU195	OTU1807	OTU217	OTU3020	OTU4311		OTU1094	OTU332	OTU2067	OTU1237	OTU2264	OTU1012
OTU5049	OTU192	OTU4159	OTU1640	OTU3021	OTU5047		OTU361	OTU108	OTU1162	OTU1304	OTU1998	OTU1018
OTU5195	OTU3834	OTU1021	OTU1518	OTU5315	OTU1205		OTU360	OTU724	OTU2267	OTU2649	OTU2261	OTU2426
OTU2894	OTU190	OTU3074	OTU2096	OTU2259	OTU2890		OTU363	OTU1741	OTU1612	OTU2648	OTU733	OTU2421
OTU3691	OTU191	OTU3670	OTU2093	OTU1710	OTU2893		OTU362	OTU727	OTU1998	OTU2645	OTU186	OTU2420
OTU4487	OTU5718	OTU27	OTU6083	OTU6292	OTU3694		OTU365	OTU1661	OTU1362	OTU2644	OTU1699	OTU2422
OTU4338	OTU5248	OTU20	OTU6082	OTU6293	OTU1330		OTU366	OTU1014	OTU184	OTU2647	OTU227	OTU536
OTU3454	OTU1408	OTU3679	OTU6081	OTU6290	OTU1335		OTU368	OTU1017	OTU2624	OTU2646	OTU984	OTU1838
OTU3453	OTU1409	OTU2411	OTU6080	OTU1965	OTU2672		OTU2719	OTU1019	OTU987	OTU2643	OTU987	OTU1836
OTU2996	OTU1403	OTU2417	OTU2098	OTU1964	OTU2679		OTU2656	OTU1153	OTU981	OTU2642	OTU986	OTU1835
OTU2670	OTU1400	OTU1680	OTU6086	OTU1966	OTU1214		OTU2102	OTU338	OTU980	OTU1010	OTU981	OTU1832
OTU2678	OTU1401	OTU723	OTU6084	OTU1963	OTU3070		OTU621	OTU895	OTU989	OTU1019	OTU980	OTU2339
OTU3076	OTU997	OTU727	OTU5688	OTU6299	OTU3073		OTU1007	OTU1409	OTU1796	OTU38	OTU983	OTU663
OTU23	OTU995	OTU348	OTU5685	OTU3123	OTU3078		OTU736	OTU511	OTU1066	OTU2423	OTU982	OTU2252
OTU22	OTU992	OTU657	OTU5680	OTU2991	OTU26		OTU737	OTU1402	OTU1266	OTU2330	OTU989	OTU2250
OTU3112	OTU991	OTU658	OTU5682	OTU3127	OTU4264		OTU735	OTU1407	OTU1465	OTU408	OTU1501	OTU397
OTU3115	OTU999	OTU3842	OTU5683	OTU3126	OTU3113		OTU1725	OTU1404	OTU2085	OTU409	OTU1500	OTU1786
OTU2419	OTU3906	OTU233	OTU5653	OTU3125	OTU3111		OTU829	OTU1405	OTU99	OTU882	OTU1507	OTU2050
OTU505	OTU3901	OTU239	OTU5515	OTU3124	OTU3117		OTU2780	OTU995	OTU94	OTU243	OTU1509	OTU1744
OTU729	OTU3900	OTU1163	OTU5043	OTU2269	OTU2415		OTU820	OTU853	OTU95	OTU713	OTU2087	OTU2052
OTU1685	OTU2188	OTU5458	OTU5191	OTU2114	OTU2416		OTU821	OTU336	OTU96	OTU248	OTU2082	OTU1746
OTU1688	OTU2189	OTU1169	OTU5291	OTU5097	OTU3031		OTU826	OTU1681	OTU97	OTU1530	OTU2080	OTU247
OTU725	OTU2187	OTU5321	OTU1338	OTU4814	OTU721		OTU827	OTU450	OTU90	OTU866	OTU1219	OTU1741
OTU2308	OTU2184	OTU5212	OTU1337	OTU3878	OTU723		OTU1729	OTU2388	OTU91	OTU860	OTU1217	OTU249
OTU654	OTU2183	OTU5210	OTU1024	OTU2460	OTU4926		OTU1728	OTU1277	OTU92	OTU1314	OTU1216	OTU2056
OTU650	OTU2181	OTU4031	OTU1020	OTU2462	OTU4920		OTU1505	OTU2429	OTU93	OTU2658	OTU1214	OTU1653
OTU4810	OTU1576	OTU5540	OTU1021	OTU2465	OTU2304		OTU522	OTU538	OTU315	OTU2652	OTU1213	OTU1659
OTU4819	OTU1577	OTU5520	OTU1022	OTU3309	OTU348		OTU1467	OTU1721	OTU266	OTU2650	OTU1328	OTU1539
OTU5457	OTU1574	OTU1230	OTU1023	OTU2467	OTU434		OTU1820	OTU534	OTU262	OTU2651	OTU1323	OTU1537
OTU5451	OTU1575	OTU1233	OTU4798	OTU2466	OTU42		OTU1217	OTU536	OTU899	OTU2656	OTU1322	OTU1534
OTU1529	OTU1573	OTU1234	OTU6298	OTU2995	OTU234		OTU62	OTU530	OTU951	OTU1008	OTU1321	OTU867
OTU5211	OTU1570	OTU1236	OTU5853	OTU3308	OTU750		OTU558	OTU531	OTU896	OTU1007	OTU1327	OTU1981
OTU4035	OTU1571	OTU4324	OTU5852	OTU578	OTU5328		OTU550	OTU532	OTU2148	OTU2782	OTU1326	OTU1227
OTU2931	OTU1578	OTU1305	OTU21	OTU579	OTU5454		OTU551	OTU533	OTU149	OTU2783	OTU1325	OTU1228
OTU205	OTU1579	OTU1307	OTU5857	OTU5900	OTU5321		OTU774	OTU822	OTU2226	OTU2784	OTU1324	OTU1316
OTU5145	OTU2982	OTU1301	OTU2005	OTU2997	OTU1529		OTU679	OTU81	OTU1895	OTU2786	OTU2663	OTU1315
OTU5143	OTU5081	OTU1300	OTU3110	OTU3874	OTU757		OTU672	OTU71	OTU1047	OTU2433	OTU2661	OTU2655
OTU5142	OTU5085	OTU1308	OTU501	OTU570	OTU2937		OTU778	OTU434	OTU1048	OTU2438	OTU2660	OTU1006
OTU4323	OTU588	OTU4144	OTU121	OTU574	OTU2931		OTU2724	OTU1860	OTU1049	OTU2327	OTU2668	OTU2432
OTU2202	OTU5060	OTU4145	OTU2414	OTU3877	OTU2930		OTU851	OTU1932	OTU253	OTU890	OTU357	OTU2437
OTU2647	OTU5062	OTU4147	OTU4965	OTU4246	OTU5540		OTU381	OTU499	OTU252	OTU701	OTU1037	OTU524
OTU2643	OTU4041	OTU1013	OTU720	OTU2925	OTU5529		OTU759	OTU497	OTU258	OTU1641	OTU1036	OTU1829
OTU4148	OTU4592	OTU1012	OTU724	OTU751	OTU5528		OTU1044	OTU495	OTU1288	OTU2139	OTU1034	OTU1826
OTU1010	OTU4595	OTU1017	OTU727	OTU4867	OTU5038		OTU701	OTU494	OTU1326	OTU2137	OTU1032	OTU1827
OTU3068	OTU4594	OTU1019	OTU726	OTU978	OTU201		OTU707	OTU493	OTU49	OTU2136	OTU1031	OTU1820
OTU5849	OTU4473	OTU3062	OTU2305	OTU979	OTU3490		OTU427	OTU492	OTU65	OTU50	OTU421	OTU1796
OTU38	OTU2877	OTU3066	OTU2300	OTU3412	OTU3445		OTU798	OTU491	OTU1219	OTU2449	OTU1039	OTU1794
OTU36	OTU4445	OTU3064	OTU2303	OTU759	OTU1305		OTU424	OTU490	OTU2329	OTU1076	OTU1038	OTU1790
OTU33	OTU4444	OTU3069	OTU2308	OTU976	OTU1300		OTU357	OTU2330	OTU1037	OTU10	OTU512	OTU674
OTU31	OTU4447	OTU3666	OTU2309	OTU3558	OTU1309		OTU420	OTU409	OTU176	OTU1103	OTU511	OTU2223
OTU2829	OTU4446	OTU32	OTU349	OTU973	OTU4748		OTU1132	OTU962	OTU177	OTU2681	OTU516	OTU251
OTU4028	OTU4442	OTU370	OTU342	OTU4326	OTU2645		OTU1133	OTU436	OTU171	OTU2680	OTU514	OTU255
OTU3659	OTU1657	OTU3420	OTU654	OTU4370	OTU5155		OTU1130	OTU400	OTU172	OTU2683	OTU515	OTU2134
OTU3279	OTU4626	OTU1834	OTU653	OTU2818	OTU1013		OTU580	OTU1582	OTU178	OTU2682	OTU2401	OTU2131
OTU2330	OTU4623	OTU404	OTU2245	OTU3301	OTU1016		OTU582	OTU1587	OTU179	OTU2685	OTU519	OTU2320
OTU2332	OTU4629	OTU1782	OTU237	OTU4804	OTU4008		OTU1258	OTU405	OTU2320	OTU2687	OTU909	OTU1251
OTU2337	OTU4628	OTU6121	OTU5715	OTU3416	OTU4915		OTU1396	OTU406	OTU1384	OTU2688	OTU1692	OTU953
OTU661	OTU1197	OTU6238	OTU1985	OTU680	OTU5125		OTU453	OTU407	OTU870	OTU2457	OTU738	OTU899
OTU391	OTU1190	OTU242	OTU2539	OTU4919	OTU2825		OTU456	OTU660	OTU1286	OTU702	OTU739	OTU1791
OTU3307	OTU1191	OTU1740	OTU6164	OTU4918	OTU2829		OTU1545	OTU2729	OTU1861	OTU468	OTU1697	OTU893
OTU2052	OTU1358	OTU6126	OTU6166	OTU3237	OTU375		OTU228	OTU888	OTU124	OTU606	OTU1694	OTU1075
OTU6159	OTU1356	OTU4500	OTU6167	OTU3236	OTU4431		OTU952	OTU889	OTU1864	OTU2233	OTU730	OTU18
OTU6153	OTU1357	OTU1536	OTU6161	OTU3235	OTU2424		OTU220	OTU666	OTU1390	OTU111	OTU737	OTU2229
OTU6155	OTU1353	OTU2297	OTU5456	OTU3234	OTU534		OTU221	OTU668	OTU1397	OTU119	OTU734	OTU1105
OTU2957	OTU1351	OTU5200	OTU5323	OTU4913	OTU536		OTU224	OTU669	OTU1871	OTU283	OTU735	OTU1102
OTU1659	OTU2612	OTU5201	OTU5453	OTU3231	OTU3658		OTU950	OTU886	OTU1395	OTU2122	OTU906	OTU1108
OTU5449	OTU1712	OTU2927	OTU5320	OTU4910	OTU1836		OTU1542	OTU142	OTU1491	OTU842	OTU428	OTU1811
OTU5337	OTU4132	OTU4005	OTU6184	OTU373	OTU409		OTU1911	OTU145	OTU1559	OTU844	OTU429	OTU1810
OTU5447	OTU4135	OTU2116	OTU5742	OTU2819	OTU405		OTU358	OTU460	OTU1546	OTU1482	OTU426	OTU1812
OTU1537	OTU4139	OTU1228	OTU2295	OTU376	OTU889		OTU428	OTU147	OTU1572	OTU1487	OTU425	OTU1815
OTU4367	OTU3580	OTU3510	OTU5214	OTU377	OTU667		OTU355	OTU390	OTU229	OTU1485	OTU422	OTU1814
OTU5204	OTU3582	OTU4980	OTU6090	OTU374	OTU391		OTU356	OTU392	OTU1797	OTU1069	OTU423	OTU1816
OTU5209	OTU3585	OTU3478	OTU6091	OTU4273	OTU398		OTU351	OTU393	OTU1086	OTU64	OTU353	OTU467
OTU2115	OTU3586	OTU5156	OTU6093	OTU3550	OTU2258		OTU352	OTU394	OTU1087	OTU1117	OTU646	OTU465
OTU4007	OTU3588	OTU5150	OTU6094	OTU4378	OTU3872		OTU353	OTU396	OTU1081	OTU1111	OTU645	OTU2354
OTU3548	OTU2503	OTU197	OTU6095	OTU244	OTU245		OTU647	OTU1782	OTU2386	OTU2699	OTU643	OTU2236
OTU1222	OTU4879	OTU4314	OTU6096	OTU4276	OTU719		OTU1173	OTU437	OTU1088	OTU2696	OTU640	OTU114
OTU4310	OTU1979	OTU1312	OTU5036	OTU4241	OTU3896		OTU1600	OTU467	OTU2315	OTU2697	OTU641	OTU113
OTU4315	OTU78	OTU1316	OTU5526	OTU5678	OTU3894		OTU2271	OTU1054	OTU2311	OTU2694	OTU649	OTU284
OTU4826	OTU1970	OTU4791	OTU1230	OTU1745	OTU3899		OTU633	OTU1056	OTU429	OTU2695	OTU2079	OTU282
OTU3788	OTU1976	OTU2658	OTU1234	OTU1744	OTU3898		OTU631	OTU1050	OTU1021	OTU2342	OTU2073	OTU1677
OTU1003	OTU1977	OTU3785	OTU5141	OTU2053	OTU326		OTU1078	OTU1194	OTU644	OTU616	OTU2070	OTU849
OTU3096	OTU1975	OTU4178	OTU5140	OTU2056	OTU2955		OTU636	OTU1196	OTU1023	OTU2208	OTU2076	OTU1241
OTU2780	OTU3131	OTU1008	OTU4325	OTU2058	OTU5339		OTU1372	OTU671	OTU901	OTU2206	OTU2074	OTU1483
OTU2438	OTU3526	OTU1006	OTU1307	OTU3555	OTU5440		OTU1071	OTU430	OTU1176	OTU2200	OTU2270	OTU1480
OTU4948	OTU567	OTU1005	OTU2202	OTU1749	OTU4366		OTU1076	OTU714	OTU1175	OTU272	OTU1513	OTU1484
OTU2222	OTU566	OTU1001	OTU4147	OTU1748	OTU1536		OTU1074	OTU715	OTU2277	OTU275	OTU1514	OTU1065
OTU2221	OTU565	OTU3651	OTU6087	OTU1987	OTU5204		OTU1605	OTU717	OTU1374	OTU292	OTU1517	OTU2419
OTU2226	OTU564	OTU2783	OTU6085	OTU1986	OTU1737		OTU15	OTU782	OTU1073	OTU2111	OTU1519	OTU62
OTU2224	OTU563	OTU2785	OTU4916	OTU2290	OTU4895		OTU19	OTU461	OTU1179	OTU1667	OTU2096	OTU65
OTU386	OTU562	OTU2786	OTU5847	OTU1984	OTU2113		OTU2632	OTU661	OTU2225	OTU1665	OTU1208	OTU1806
OTU704	OTU561	OTU2434	OTU5844	OTU1983	OTU4009		OTU839	OTU718	OTU16	OTU1662	OTU1209	OTU1807
OTU259	OTU560	OTU1949	OTU5839	OTU1982	OTU5533		OTU838	OTU719	OTU10	OTU859	OTU1204	OTU1802
OTU258	OTU2474	OTU1948	OTU31	OTU2294	OTU1221		OTU1731	OTU780	OTU11	OTU1279	OTU1205	OTU1803
OTU3889	OTU569	OTU6047	OTU2620	OTU5894	OTU4313		OTU1375	OTU654	OTU13	OTU1278	OTU1207	OTU1800
OTU6144	OTU568	OTU3268	OTU5128	OTU2298	OTU1317		OTU831	OTU77	OTU2637	OTU1474	OTU1201	OTU1801
OTU2135	OTU5983	OTU1823	OTU2426	OTU3766	OTU191		OTU835	OTU814	OTU2631	OTU1472	OTU1202	OTU1809
OTU2131	OTU5986	OTU415	OTU2428	OTU1989	OTU2658		OTU837	OTU1657	OTU830	OTU1589	OTU1203	OTU2346
OTU2130	OTU969	OTU2322	OTU2321	OTU3839	OTU3786		OTU836	OTU1656	OTU211	OTU1583	OTU1331	OTU1681
OTU5307	OTU968	OTU1792	OTU5930	OTU4828	OTU2536		OTU630	OTU156	OTU1373	OTU1581	OTU1332	OTU2207
OTU5306	OTU749	OTU1824	OTU4950	OTU3548	OTU3092		OTU1513	OTU141	OTU1516	OTU1584	OTU1333	OTU278
OTU52	OTU215	OTU4949	OTU1833	OTU4823	OTU3090		OTU1450	OTU459	OTU2685	OTU1056	OTU1334	OTU271
OTU54	OTU962	OTU387	OTU100	OTU4822	OTU2782		OTU1709	OTU658	OTU2687	OTU433	OTU1335	OTU107
OTU5015	OTU744	OTU380	OTU2330	OTU3833	OTU2784		OTU1950	OTU458	OTU2520	OTU2599	OTU1336	OTU103
OTU5017	OTU966	OTU6145	OTU2335	OTU2862	OTU2439		OTU1819	OTU664	OTU1283	OTU2598	OTU1337	OTU109
OTU5546	OTU213	OTU4651	OTU400	OTU192	OTU523		OTU329	OTU516	OTU1201	OTU2595	OTU2673	OTU2119
OTU2916	OTU964	OTU3571	OTU2364	OTU4825	OTU1949		OTU1817	OTU1530	OTU1203	OTU2597	OTU2674	OTU1668
OTU4544	OTU691	OTU2448	OTU5041	OTU3836	OTU4940		OTU466	OTU517	OTU325	OTU2596	OTU2675	OTU1669
OTU2918	OTU690	OTU873	OTU2256	OTU5718	OTU4947		OTU784	OTU540	OTU110	OTU2591	OTU2679	OTU2113
OTU5549	OTU693	OTU5235	OTU2255	OTU5248	OTU1825		OTU548	OTU1100	OTU8	OTU2590	OTU1024	OTU2115
OTU4541	OTU692	OTU59	OTU399	OTU5249	OTU317		OTU547	OTU665	OTU5	OTU2593	OTU1025	OTU1663
OTU1493	OTU694	OTU2919	OTU6235	OTU5245	OTU416		OTU327	OTU518	OTU2239	OTU2592	OTU1026	OTU2117
OTU776	OTU699	OTU4543	OTU6236	OTU5710	OTU412		OTU941	OTU598	OTU1884	OTU72	OTU1027	OTU858
OTU4301	OTU3220	OTU1252	OTU6230	OTU5247	OTU1792		OTU608	OTU940	OTU1880	OTU71	OTU1020	OTU851
OTU5169	OTU3221	OTU4846	OTU711	OTU1838	OTU897		OTU600	OTU1499	OTU1338	OTU77	OTU1022	OTU1271
OTU5498	OTU4902	OTU1490	OTU6159	OTU5241	OTU705		OTU601	OTU596	OTU269	OTU2759	OTU1023	OTU75
OTU5761	OTU361	OTU1499	OTU6158	OTU5242	OTU708		OTU259	OTU767	OTU24	OTU2756	OTU1028	OTU79
OTU3795	OTU363	OTU3467	OTU1650	OTU4800	OTU3886		OTU1334	OTU594	OTU265	OTU2753	OTU23	OTU1585
OTU673	OTU362	OTU5492	OTU6151	OTU1409	OTU3883		OTU261	OTU595	OTU1332	OTU2751	OTU2418	OTU1058
OTU1076	OTU365	OTU4789	OTU1659	OTU3046	OTU3888		OTU525	OTU470	OTU267	OTU2750	OTU500	OTU1296
OTU2225	OTU364	OTU4782	OTU6156	OTU1402	OTU5301		OTU2048	OTU766	OTU308	OTU591	OTU503	OTU70
OTU15	OTU367	OTU3798	OTU6208	OTU1401	OTU873		OTU2775	OTU761	OTU116	OTU2577	OTU502	OTU1120
OTU3085	OTU366	OTU896	OTU5338	OTU1406	OTU54		OTU33	OTU1387	OTU117	OTU2576	OTU504	OTU1873
OTU3086	OTU369	OTU4766	OTU5446	OTU5174	OTU5238		OTU1772	OTU1509	OTU114	OTU2575	OTU509	OTU1872
OTU18	OTU368	OTU1078	OTU5332	OTU1405	OTU4304		OTU1774	OTU1383	OTU115	OTU2579	OTU2417	OTU1875
OTU3649	OTU1693	OTU1075	OTU2288	OTU991	OTU5165		OTU1025	OTU1229	OTU112	OTU130	OTU728	OTU1878
OTU3644	OTU945	OTU17	OTU2297	OTU6198	OTU5164		OTU1141	OTU567	OTU111	OTU2106	OTU1682	OTU2376
OTU2689	OTU1752	OTU10	OTU862	OTU998	OTU1146		OTU2483	OTU566	OTU119	OTU2105	OTU1685	OTU1992
OTU1818	OTU1750	OTU12	OTU860	OTU3905	OTU1074		OTU1734	OTU565	OTU58	OTU2101	OTU1687	OTU1909
OTU3255	OTU739	OTU13	OTU868	OTU3904	OTU3080		OTU1417	OTU564	OTU285	OTU2578	OTU721	OTU1906
OTU4364	OTU2069	OTU19	OTU1223	OTU3907	OTU3083		OTU1412	OTU563	OTU52	OTU1613	OTU720	OTU2211
OTU3250	OTU1754	OTU3645	OTU5025	OTU3906	OTU3647		OTU840	OTU562	OTU54	OTU1610	OTU722	OTU2215
OTU703	OTU1755	OTU3642	OTU5800	OTU3901	OTU1104		OTU841	OTU2478	OTU1673	OTU1722	OTU725	OTU137
OTU707	OTU2065	OTU1107	OTU1616	OTU3900	OTU3832		OTU842	OTU560	OTU1675	OTU822	OTU724	OTU2104
OTU608	OTU1759	OTU1106	OTU4791	OTU5078	OTU4971		OTU843	OTU444	OTU2283	OTU824	OTU727	OTU2102
OTU2230	OTU2061	OTU2683	OTU4793	OTU3909	OTU2682		OTU847	OTU445	OTU1771	OTU1468	OTU439	OTU2103
OTU2231	OTU1995	OTU1810	OTU4772	OTU5895	OTU2686		OTU23	OTU446	OTU162	OTU1465	OTU435	OTU916
OTU2233	OTU3824	OTU3256	OTU1001	OTU2181	OTU1819			OTU447	OTU160	OTU1460	OTU434	OTU621
OTU2237	OTU3825	OTU4970	OTU5717	OTU5406	OTU1818			OTU440	OTU165	OTU1461	OTU436	OTU498
OTU3327	OTU1990	OTU3252	OTU5833	OTU5407	OTU462			OTU569	OTU1142	OTU1463	OTU430	OTU1467
OTU115	OTU1991	OTU462	OTU5837	OTU5405	OTU460			OTU443	OTU1028	OTU1596	OTU432	OTU2158
OTU113	OTU1992	OTU2353	OTU5714	OTU5402	OTU3406			OTU6	OTU2484	OTU2582	OTU655	OTU1594
OTU285	OTU5441	OTU3672	OTU5834	OTU5403	OTU702			OTU1264	OTU1413	OTU2583	OTU656	OTU1595
OTU2128	OTU3828	OTU1671	OTU2432	OTU5401	OTU468			OTU749	OTU25	OTU2580	OTU651	OTU1047
OTU2126	OTU732	OTU1672	OTU1940	OTU5408	OTU2356			OTU748	OTU2194	OTU2581	OTU650	OTU1049
OTU2127	OTU4830	OTU4998	OTU2436	OTU1575	OTU2355			OTU747		OTU2586	OTU653	OTU1284
OTU2122	OTU181	OTU5221	OTU5948	OTU3044	OTU4824			OTU606		OTU2587	OTU652	OTU1283
OTU4999	OTU182	OTU4576	OTU5947	OTU3173	OTU602			OTU744		OTU2584	OTU658	OTU1288
OTU6040	OTU224	OTU1240	OTU5944	OTU2986	OTU4955			OTU743		OTU2585	OTU2241	OTU1709
OTU5229	OTU5275	OTU1243	OTU5940	OTU2984	OTU2233			OTU741		OTU2749	OTU2240	OTU2015
OTU5225	OTU225	OTU1247	OTU6194	OTU2982	OTU3673			OTU607		OTU2745	OTU2242	OTU1864
OTU5557	OTU985	OTU1248	OTU4948	OTU2983	OTU3326			OTU691		OTU2746	OTU2245	OTU1865
OTU2906	OTU984	OTU4448	OTU1820	OTU6012	OTU5067			OTU1313		OTU2747	OTU239	OTU1866
OTU2901	OTU987	OTU5172	OTU1822	OTU2988	OTU262			OTU693		OTU2740	OTU1529	OTU1867
OTU5792	OTU986	OTU5487	OTU4943	OTU2989	OTU3736			OTU692		OTU2741	OTU1525	OTU1869
OTU5790	OTU981	OTU4198	OTU1828	OTU5651	OTU4043			OTU1317		OTU2743	OTU1524	OTU1983
OTU1486	OTU980	OTU4196	OTU1829	OTU5088	OTU1673			OTU697		OTU585	OTU1526	OTU2367
OTU5314	OTU983	OTU3369	OTU892	OTU6013	OTU1675			OTU699		OTU2360	OTU1523	OTU453
OTU5315	OTU982	OTU4680	OTU2223	OTU5082	OTU1676			OTU1319		OTU2573	OTU1522	OTU457
OTU5313	OTU989	OTU1061	OTU2220	OTU5083	OTU4045			OTU364		OTU2368	OTU756	OTU1798
OTU4373	OTU988	OTU1062	OTU383	OTU5080	OTU4992			OTU131		OTU2572	OTU975	OTU1919
OTU4372	OTU3912	OTU1063	OTU6201	OTU5081	OTU840			OTU132		OTU2564	OTU458	OTU1917
OTU3415	OTU3913	OTU1067	OTU6200	OTU5086	OTU3731			OTU2659		OTU2565	OTU1238	OTU1911
OTU4374	OTU3910	OTU3818	OTU6207	OTU5084	OTU5002			OTU134		OTU2566	OTU1231	OTU1912
OTU5173	OTU3916	OTU61	OTU6206	OTU5085	OTU2909			OTU2652		OTU2567	OTU1232	OTU1913
OTU2133	OTU3917	OTU64	OTU4884	OTU5485	OTU2901			OTU139		OTU2560	OTU1235	OTU128
OTU4750	OTU3918	OTU5815	OTU258	OTU5666	OTU1482			OTU2657		OTU2561	OTU1234	OTU123
OTU4757	OTU1503	OTU3630	OTU2446	OTU5667	OTU1486			OTU2103		OTU2563	OTU1236	OTU121
OTU3525	OTU1500	OTU1114	OTU6146	OTU5664	OTU1488			OTU918		OTU2568	OTU1301	OTU2175
OTU3524	OTU1506	OTU1115	OTU6145	OTU5668	OTU5316			OTU915		OTU2569	OTU1303	OTU905
OTU1064	OTU1504	OTU1117	OTU6143	OTU4049	OTU2876			OTU911		OTU454	OTU1302	OTU904
OTU62	OTU1509	OTU1110	OTU5819	OTU4048	OTU2877			OTU1610		OTU2470	OTU1309	OTU1601
OTU69	OTU1508	OTU1111	OTU2139	OTU5066	OTU1641			OTU2262		OTU1914	OTU2641	OTU634
OTU4183	OTU2085	OTU1113	OTU5305	OTU4598	OTU5483			OTU2261		OTU2471	OTU2640	OTU1736
OTU5812	OTU2083	OTU1682	OTU5304	OTU5062	OTU4190			OTU624		OTU125	OTU1011	OTU1737
OTU3747	OTU2082	OTU3742	OTU419	OTU5063	OTU3564			OTU625		OTU124	OTU1013	OTU1732
OTU2699	OTU2081	OTU3741	OTU5239	OTU4041	OTU175			OTU626		OTU122	OTU1014	OTU2008
OTU2694	OTU2080	OTU2696	OTU5230	OTU4040	OTU61			OTU627		OTU2177	OTU1017	OTU2007
OTU1809	OTU4052	OTU1801	OTU5784	OTU4591	OTU62			OTU189		OTU901	OTU1016	OTU2006
OTU4969	OTU4050	OTU2349	OTU5786	OTU2957	OTU1113			OTU1008		OTU633	OTU39	OTU2005
OTU475	OTU4051	OTU2340	OTU5788	OTU4597	OTU2694			OTU733		OTU631	OTU34	OTU2004
OTU478	OTU4588	OTU3337	OTU1494	OTU4044	OTU2695			OTU185		OTU638	OTU336	OTU2003
OTU1681	OTU5058	OTU2205	OTU1497	OTU4595	OTU3532			OTU187		OTU1730	OTU450	OTU2002
OTU615	OTU4582	OTU1296	OTU5496	OTU4594	OTU4213			OTU1005		OTU830	OTU2424	OTU2001
OTU2208	OTU4583	OTU278	OTU4782	OTU4470	OTU1055			OTU181		OTU216	OTU2429	OTU1459
OTU2207	OTU4586	OTU1689	OTU4780	OTU4471	OTU1803			OTU629		OTU2161	OTU538	OTU1451
OTU2201	OTU1219	OTU271	OTU4786	OTU2867	OTU3249			OTU183		OTU1458	OTU539	OTU2212
OTU2203	OTU1218	OTU293	OTU891	OTU5771	OTU1611			OTU182		OTU6	OTU534	OTU3
OTU486	OTU1216	OTU4989	OTU6233	OTU2872	OTU4962			OTU731		OTU2	OTU535	OTU52
OTU6262	OTU1213	OTU3364	OTU1078	OTU1868	OTU4966			OTU984		OTU2779	OTU537	OTU1144
OTU276	OTU4458	OTU6055	OTU2224	OTU2870	OTU470			OTU983		OTU2770	OTU531	OTU1858
OTU100	OTU4459	OTU5564	OTU5820	OTU4473	OTU477			OTU982		OTU2773	OTU532	OTU1855
OTU109	OTU5186	OTU5766	OTU5821	OTU4449	OTU476			OTU823		OTU2772	OTU1839	OTU1857
OTU3414	OTU4453	OTU1272	OTU5822	OTU4448	OTU2347			OTU1284		OTU2775	OTU1837	OTU1851
OTU2118	OTU4450	OTU1478	OTU5825	OTU4445	OTU3330			OTU1263		OTU2774	OTU1834	OTU1850
OTU2111	OTU4456	OTU5368	OTU6203	OTU4474	OTU2206			OTU1260		OTU2777	OTU1833	OTU1852
OTU2110	OTU4457	OTU2912	OTU52	OTU4447	OTU3338			OTU1400		OTU1147	OTU1831	OTU2393
OTU1665	OTU4454	OTU5107	OTU5166	OTU4446	OTU4690			OTU690		OTU2482	OTU1830	OTU337
OTU1663	OTU4101	OTU1585	OTU6205	OTU4441	OTU2691			OTU435		OTU2481	OTU2335	OTU334
OTU4984	OTU4630	OTU5611	OTU6204	OTU4443	OTU276			OTU529		OTU2480	OTU400	OTU1929
OTU5560	OTU4636	OTU4749	OTU5956	OTU4442	OTU105			OTU528		OTU2486	OTU401	OTU1928
OTU5362	OTU4102	OTU5618	OTU5957	OTU4625	OTU101			OTU523		OTU2485	OTU402	OTU1920
OTU2806	OTU1638	OTU1054	OTU2358	OTU4624	OTU102			OTU521		OTU2484	OTU403	OTU1926
OTU4362	OTU1329	OTU1053	OTU466	OTU4627	OTU109			OTU527		OTU2489	OTU404	OTU1751
OTU2800	OTU1328	OTU1059	OTU2357	OTU4626	OTU295			OTU526		OTU2488	OTU405	OTU2069
OTU5106	OTU1322	OTU1058	OTU2354	OTU4621	OTU876			OTU1462		OTU2391	OTU406	OTU1757
OTU5105	OTU1327	OTU5589	OTU5859	OTU2863	OTU2112			OTU524		OTU2551	OTU407	OTU151
OTU4549	OTU1326	OTU1295	OTU609	OTU4623	OTU4985			OTU98		OTU2553	OTU660	OTU157
OTU4564	OTU1325	OTU1292	OTU848	OTU4622	OTU770			OTU729		OTU2552	OTU661	OTU155
OTU4563	OTU1324	OTU2598	OTU5858	OTU2722	OTU2614			OTU314		OTU2555	OTU662	OTU1630
OTU1582	OTU2668	OTU1254	OTU6185	OTU2723	OTU1178			OTU417		OTU2554	OTU888	OTU1639
OTU1581	OTU4000	OTU70	OTU2235	OTU2720	OTU4887			OTU416		OTU2557	OTU889	OTU1758
OTU4568	OTU426	OTU77	OTU2236	OTU2721	OTU851			OTU415		OTU2556	OTU666	OTU1759
OTU4547	OTU4551	OTU5806	OTU2239	OTU4629	OTU3208			OTU414		OTU2559	OTU668	OTU806
OTU5613	OTU4128	OTU1121	OTU2478	OTU4628	OTU5568			OTU413		OTU2558	OTU669	OTU809
OTU5612	OTU4550	OTU1123	OTU6219	OTU2724	OTU2970			OTU412		OTU333	OTU886	OTU2019
OTU3537	OTU4123	OTU1122	OTU6211	OTU2725	OTU5563			OTU411		OTU158	OTU390	OTU2014
OTU4210	OTU425	OTU1125	OTU269	OTU4479	OTU1275			OTU410		OTU153	OTU1788	OTU1708
OTU4693	OTU664	OTU1126	OTU24	OTU1199	OTU1271			OTU795		OTU156	OTU2254	OTU2016
OTU4697	OTU350	OTU1129	OTU266	OTU2929	OTU1270			OTU796		OTU1631	OTU393	OTU2010
OTU1299	OTU3593	OTU3757	OTU261	OTU1195	OTU1474			OTU797		OTU930	OTU394	OTU1999
OTU2591	OTU3591	OTU3759	OTU4874	OTU1197	OTU5366			OTU1213		OTU2169	OTU395	OTU1445
OTU2593	OTU1036	OTU1871	OTU114	OTU2804	OTU2802			OTU791		OTU934	OTU1781	OTU1159
OTU76	OTU1032	OTU599	OTU6133	OTU1358	OTU2808			OTU419		OTU910	OTU1780	OTU1152
OTU5802	OTU1030	OTU1874	OTU284	OTU1357	OTU2912			OTU418		OTU1700	OTU1783	OTU1157
OTU5800	OTU353	OTU1879	OTU6130	OTU1351	OTU5103			OTU559		OTU1706	OTU1782	OTU1849
OTU2752	OTU1039	OTU2573	OTU6137	OTU2616	OTU79			OTU556		OTU1443	OTU1785	OTU1842
OTU3629	OTU1384	OTU4812	OTU6139	OTU2617	OTU1589			OTU557		OTU1441	OTU1784	OTU1844
OTU58	OTU3048	OTU3342	OTU289	OTU2615	OTU1053			OTU554		OTU1449	OTU1787	OTU83
OTU3627	OTU1386	OTU1908	OTU2122	OTU2612	OTU1293			OTU555		OTU2765	OTU716	OTU89
OTU1120	OTU3040	OTU3348	OTU4993	OTU2613	OTU77			OTU552		OTU2763	OTU717	OTU1934
OTU5975	OTU3047	OTU2216	OTU846	OTU2611	OTU2759			OTU553		OTU2760	OTU711	OTU1935
OTU2160	OTU4695	OTU3184	OTU6044	OTU2618	OTU2758			OTU776		OTU2761	OTU718	OTU1933
OTU590	OTU5431	OTU3187	OTU6043	OTU2619	OTU1391			OTU777		OTU2768	OTU719	OTU1930
OTU2169	OTU5027	OTU3180	OTU6042	OTU4130	OTU3757			OTU775		OTU1150	OTU1657	OTU326
OTU2219	OTU437	OTU3182	OTU6040	OTU4133	OTU3750			OTU772		OTU2490	OTU1656	OTU1939
OTU2217	OTU6046	OTU6270	OTU5631	OTU4132	OTU1555			OTU773		OTU2491	OTU1655	OTU148
OTU2214	OTU512	OTU4305	OTU5001	OTU4135	OTU1876			OTU955		OTU2492	OTU1654	OTU1622
OTU3185	OTU513	OTU918	OTU5007	OTU4137	OTU1879			OTU677		OTU2493	OTU1652	OTU1629
OTU133	OTU511	OTU917	OTU5793	OTU4136	OTU2375			OTU676		OTU2494	OTU1658	OTU2152
OTU134	OTU516	OTU3989	OTU5790	OTU4139	OTU2962			OTU891		OTU2495	OTU1532	OTU817
OTU2105	OTU517	OTU1612	OTU5791	OTU4138	OTU2214			OTU674		OTU2496	OTU1533	OTU2029
OTU2100	OTU514	OTU3545	OTU5796	OTU1658	OTU3183			OTU897		OTU2497	OTU1536	OTU2028
OTU1618	OTU515	OTU627	OTU1245	OTU3580	OTU2106			OTU670		OTU2498	OTU1535	OTU2023
OTU1613	OTU518	OTU3297	OTU5794	OTU3583	OTU916			OTU599		OTU2499	OTU1224	OTU2027
OTU3984	OTU519	OTU3965	OTU1247	OTU3582	OTU914			OTU389		OTU2384	OTU1225	OTU2026
OTU3292	OTU5998	OTU5578	OTU1483	OTU3585	OTU2711			OTU388		OTU2385	OTU1222	OTU1437
OTU1727	OTU909	OTU1262	OTU6226	OTU3587	OTU3988			OTU387		OTU2382	OTU1223	OTU1438
OTU4069	OTU908	OTU1261	OTU5319	OTU4875	OTU1612			OTU386		OTU2546	OTU1220	OTU1380
OTU5573	OTU228	OTU1465	OTU4945	OTU3589	OTU3545			OTU385		OTU2547	OTU1229	OTU1549
OTU5575	OTU229	OTU5370	OTU4776	OTU3588	OTU622			OTU384		OTU2545	OTU1312	OTU1092
OTU1464	OTU1696	OTU5378	OTU5486	OTU3396	OTU828			OTU383		OTU2542	OTU1313	OTU1094
OTU1460	OTU220	OTU5379	OTU5482	OTU4196	OTU820			OTU382		OTU2540	OTU1317	OTU1160
OTU3435	OTU733	OTU2814	OTU5480	OTU4870	OTU1728			OTU380		OTU82	OTU1319	OTU1168
OTU4424	OTU730	OTU3439	OTU1767	OTU3391	OTU2968			OTU1043		OTU88	OTU2659	OTU1361
OTU5115	OTU736	OTU4420	OTU4754	OTU3392	OTU3069			OTU1041		OTU328	OTU2653	OTU1369
OTU6001	OTU737	OTU4733	OTU4204	OTU4873	OTU1269			OTU159		OTU926	OTU2657	OTU1368
OTU4511	OTU734	OTU4730	OTU6222	OTU4192	OTU1260			OTU1351		OTU923	OTU2654	OTU92
OTU4514	OTU2179	OTU4737	OTU825	OTU2500	OTU1464			OTU703		OTU144	OTU1009	OTU1943
OTU1592	OTU3218	OTU4224	OTU65	OTU511	OTU1467			OTU702		OTU1620	OTU1005	OTU1942
OTU4518	OTU3214	OTU5594	OTU5815	OTU2506	OTU1461			OTU700		OTU1626	OTU1002	OTU1946
OTU1595	OTU3216	OTU1047	OTU5816	OTU2504	OTU2814			OTU706		OTU2157	OTU1003	OTU1945
OTU1596	OTU359	OTU1049	OTU5523	OTU2508	OTU2811			OTU705		OTU2151	OTU1001	OTU1944
OTU5602	OTU428	OTU1281	OTU1112	OTU906	OTU1595			OTU704		OTU2459	OTU2780	OTU1949
OTU4222	OTU429	OTU1282	OTU5730	OTU3058	OTU3539			OTU1323		OTU810	OTU2781	OTU1948
OTU5609	OTU354	OTU1283	OTU5969	OTU3228	OTU5188			OTU709		OTU1714	OTU2785	OTU798
OTU1042	OTU427	OTU1288	OTU5963	OTU5879	OTU5596			OTU708		OTU1711	OTU2434	OTU2141
OTU5595	OTU424	OTU1289	OTU5962	OTU5878	OTU1046			OTU590		OTU1435	OTU529	OTU1891
OTU5591	OTU357	OTU2586	OTU5966	OTU5876	OTU1048			OTU1324		OTU1439	OTU528	OTU1890
OTU5598	OTU422	OTU4645	OTU1800	OTU3050	OTU591			OTU597		OTU942	OTU521	OTU2036
OTU2588	OTU351	OTU49	OTU2345	OTU3057	OTU2581			OTU426		OTU2713	OTU527	OTU2034
OTU2580	OTU420	OTU41	OTU618	OTU5871	OTU2586			OTU2744		OTU2712	OTU526	OTU2035
OTU4646	OTU421	OTU1138	OTU1681	OTU3054	OTU2585			OTU799		OTU2710	OTU525	OTU2032
OTU3611	OTU647	OTU1139	OTU612	OTU901	OTU2748			OTU1644		OTU2717	OTU1828	OTU2030
OTU2746	OTU644	OTU1136	OTU615	OTU1979	OTU43			OTU180		OTU2716	OTU1824	OTU2031
OTU40	OTU645	OTU1131	OTU2201	OTU4757	OTU1139			OTU350		OTU2715	OTU1825	OTU2039
OTU4317	OTU643	OTU3793	OTU6263	OTU1973	OTU1134			OTU1224		OTU2714	OTU1821	OTU1768
OTU4787	OTU640	OTU5904	OTU6261	OTU4756	OTU1133			OTU423		OTU2718	OTU1822	OTU1762
OTU3790	OTU641	OTU3761	OTU6260	OTU1976	OTU4160			OTU794		OTU1165	OTU1823	OTU1761
OTU3769	OTU649	OTU4867	OTU6267	OTU1977	OTU4254			OTU1225		OTU1166	OTU417	OTU1766
OTU721	OTU2079	OTU3767	OTU41	OTU3130	OTU4864			OTU170		OTU1169	OTU416	OTU175
OTU585	OTU2070	OTU1860	OTU272	OTU4759	OTU1861			OTU173		OTU1365	OTU415	OTU2284
OTU3388	OTU3856	OTU583	OTU5021	OTU3132	OTU1864			OTU421		OTU2629	OTU414	OTU1847
OTU3193	OTU3852	OTU448	OTU103	OTU3133	OTU584			OTU1131		OTU2628	OTU413	OTU1398
OTU3197	OTU4801	OTU2572	OTU982	OTU3134	OTU2369			OTU790		OTU2627	OTU411	OTU1399
OTU3195	OTU2279	OTU456	OTU1645	OTU3135	OTU2569			OTU792		OTU2625	OTU410	OTU1394
OTU3199	OTU3854	OTU1798	OTU296	OTU3136	OTU1056			OTU1206		OTU2624	OTU419	OTU1082
OTU2173	OTU3858	OTU3354	OTU6124	OTU3137	OTU445			OTU793		OTU2623	OTU1797	OTU1080
OTU2172	OTU3994	OTU3191	OTU6125	OTU3138	OTU3352			OTU129		OTU2622	OTU1795	OTU1081
OTU2171	OTU5463	OTU128	OTU6127	OTU5149	OTU1915			OTU641		OTU2621	OTU1792	OTU1173
OTU2177	OTU5467	OTU1171	OTU6128	OTU3895	OTU3190			OTU721		OTU2620	OTU1793	OTU1950
OTU2175	OTU5469	OTU3971	OTU6129	OTU4205	OTU2812			OTU1798		OTU2539	OTU678	OTU1952
OTU907	OTU1510	OTU1731	OTU1662	OTU900	OTU3499			OTU589		OTU2538	OTU677	OTU1953
OTU6070	OTU1511	OTU1732	OTU1663	OTU565	OTU2173			OTU588		OTU2533	OTU676	OTU1954
OTU1735	OTU1514	OTU830	OTU4982	OTU3524	OTU2899			OTU581		OTU2532	OTU891	OTU1955
OTU4329	OTU1518	OTU5748	OTU968	OTU562	OTU1608			OTU583		OTU2531	OTU897	OTU1958
OTU1454	OTU3632	OTU5741	OTU6058	OTU561	OTU1606			OTU585		OTU2530	OTU672	OTU544
OTU5348	OTU3740	OTU5588	OTU6059	OTU2476	OTU3282			OTU584		OTU2536	OTU671	OTU546
OTU5345	OTU216	OTU1459	OTU854	OTU4203	OTU5698			OTU587		OTU2535	OTU894	OTU1938
OTU5344	OTU2095	OTU1451	OTU6052	OTU2474	OTU1736			OTU586		OTU2534	OTU2222	OTU1888
OTU5343	OTU2097	OTU1457	OTU5954	OTU2473	OTU2008			OTU1253		OTU93	OTU389	OTU1889
OTU5342	OTU2093	OTU5346	OTU5769	OTU569	OTU834			OTU1252		OTU2447	OTU388	OTU1886
OTU4343	OTU2098	OTU5341	OTU5768	OTU3522	OTU2000			OTU1250		OTU2446	OTU387	OTU1884
OTU4430	OTU4023	OTU5122	OTU5767	OTU5334	OTU5287			OTU1256		OTU2442	OTU386	OTU1882
OTU2212	OTU4026	OTU4431	OTU1277	OTU5988	OTU5297			OTU1254		OTU794	OTU385	OTU1883
OTU2213	OTU211	OTU3425	OTU5764	OTU3521	OTU5296			OTU1392		OTU2448	OTU384	OTU306
OTU4502	OTU5048	OTU2955	OTU1272	OTU5443	OTU5345			OTU448		OTU555	OTU382	OTU2043
OTU3516	OTU5514	OTU2951	OTU1477	OTU5983	OTU2824			OTU1259		OTU553	OTU381	OTU2040
OTU4233	OTU5044	OTU2953	OTU5808	OTU5982	OTU2826			OTU449		OTU2149	OTU380	OTU2047
OTU7	OTU5510	OTU6	OTU5363	OTU5981	OTU4324			OTU512		OTU2142	OTU703	OTU2046
OTU4729	OTU5512	OTU1	OTU5105	OTU5987	OTU2950			OTU513		OTU176	OTU250	OTU2044
OTU5636	OTU1208	OTU5634	OTU5805	OTU5986	OTU2959			OTU510		OTU179	OTU700	OTU1772
OTU5132	OTU1209	OTU5639	OTU5616	OTU5441	OTU4234			OTU1496		OTU1423	OTU706	OTU2020
OTU2779	OTU1204	OTU4110	OTU4742	OTU218	OTU4			OTU2560		OTU1425	OTU704	OTU163
OTU4650	OTU5158	OTU2777	OTU5586	OTU963	OTU4727			OTU561		OTU1426	OTU709	OTU1418
OTU4652	OTU1206	OTU1148	OTU5581	OTU962	OTU4117			OTU514		OTU1428	OTU799	OTU2194
OTU3608	OTU1207	OTU1141	OTU1251	OTU744	OTU4030			OTU515		OTU1393	OTU1644	OTU2198
OTU55	OTU1201	OTU1145	OTU4692	OTU742	OTU3221			OTU452		OTU2129	OTU1646
OTU2839	OTU1203	OTU2486	OTU5809	OTU965	OTU4656			OTU451		OTU1552	OTU1647
OTU5910	OTU5196	OTU2488	OTU75	OTU964	OTU51			OTU1548		OTU1088	OTU1640
OTU5919	OTU3699	OTU3778	OTU5807	OTU2915	OTU2775			OTU457		OTU2700	OTU1643
OTU39	OTU3698	OTU1851	OTU5427	OTU5445	OTU2774			OTU455		OTU2703	OTU1648
OTU1854	OTU3695	OTU1853	OTU1121	OTU6051	OTU2777			OTU454		OTU2704	OTU2132
OTU2392	OTU3690	OTU5032	OTU1004	OTU691	OTU5134			OTU738		OTU2706	OTU793
OTU334	OTU3693	OTU2550	OTU5976	OTU693	OTU2837			OTU739		OTU2708	OTU1252
OTU335	OTU4481	OTU2555	OTU5974	OTU4908	OTU1292			OTU730		OTU2638	OTU1250
OTU4889	OTU4423	OTU2557	OTU5972	OTU697	OTU2483			OTU1698		OTU2635	OTU1257
OTU1921	OTU4485	OTU137	OTU5973	OTU4904	OTU5139			OTU734		OTU2636	OTU1256
OTU2101	OTU4489	OTU6251	OTU5978	OTU3225	OTU366			OTU1084		OTU2637	OTU1255
OTU2161	OTU4488	OTU6256	OTU5979	OTU4906	OTU4406			OTU1085		OTU2630	OTU1254
OTU2162	OTU3455	OTU4883	OTU1873	OTU3227	OTU3773			OTU1082		OTU2632	OTU1259
OTU2163	OTU4330	OTU158	OTU595	OTU3220	OTU1850			OTU442		OTU2633	OTU1258
OTU2164	OTU1339	OTU159	OTU2370	OTU4901	OTU2396			OTU568		OTU2528	OTU1494
OTU2166	OTU1331	OTU1632	OTU2372	OTU4902	OTU5699			OTU1024		OTU2529	OTU1491
OTU2167	OTU1333	OTU3943	OTU444	OTU3223	OTU2554			OTU770		OTU2521	OTU1490
OTU2066	OTU1334	OTU809	OTU1903	OTU363	OTU481			OTU771		OTU2522	OTU1493
OTU910	OTU1335	OTU1700	OTU1901	OTU364	OTU335			OTU359		OTU2524	OTU1492
OTU2109	OTU1336	OTU2019	OTU6278	OTU3481	OTU1929			OTU354		OTU2525	OTU1499
OTU1709	OTU1337	OTU2014	OTU6221	OTU369	OTU4881			OTU425		OTU2526	OTU952
OTU2017	OTU4158	OTU4865	OTU6270	OTU368	OTU3169			OTU422		OTU2527	OTU950
OTU2010	OTU4152	OTU5289	OTU6276	OTU4224	OTU3168			OTU646		OTU2454	OTU775
OTU3384	OTU4150	OTU5284	OTU2501	OTU6279	OTU3161			OTU645		OTU2455	OTU956
OTU4860	OTU4157	OTU5352	OTU130	OTU2123	OTU3160			OTU642		OTU2450	OTU957
OTU3389	OTU4156	OTU4538	OTU3519	OTU1692	OTU153			OTU643		OTU2451	OTU954
OTU5754	OTU1024	OTU3563	OTU135	OTU1183	OTU1636			OTU640		OTU2452	OTU955
OTU5135	OTU1026	OTU4717	OTU6118	OTU4561	OTU2947			OTU2707		OTU2453	OTU892
OTU2947	OTU1020	OTU4716	OTU918	OTU3485	OTU3943			OTU127		OTU2458	OTU675
OTU2944	OTU1022	OTU4710	OTU6117	OTU1751	OTU2012			OTU126		OTU784	OTU896
OTU2949	OTU1023	OTU5627	OTU6116	OTU2069	OTU2013			OTU125		OTU545	OTU895
OTU4715	OTU1028	OTU4491	OTU912	OTU1757	OTU3389			OTU1490		OTU302	OTU670
OTU3566	OTU1029	OTU2762	OTU6113	OTU4018	OTU1440			OTU123		OTU2286	OTU1079
OTU3568	OTU1734	OTU2760	OTU3969	OTU2061	OTU2830			OTU122		OTU2288	OTU1078
OTU4082	OTU838	OTU4669	OTU1655	OTU3826	OTU4832			OTU121		OTU161	OTU1073
OTU4088	OTU3677	OTU4392	OTU6101	OTU1995	OTU4834			OTU649		OTU168	OTU1072
OTU3442	OTU29	OTU1158	OTU1720	OTU3824	OTU2940			OTU227		OTU1415	OTU1071
OTU2764	OTU28	OTU1159	OTU6061	OTU3825	OTU2941			OTU909		OTU1417	OTU1070
OTU2769	OTU3671	OTU1150	OTU6060	OTU3822	OTU4535			OTU908		OTU2192	OTU1077
OTU1153	OTU26	OTU1151	OTU6063	OTU1992	OTU4328			OTU489			OTU1074
OTU3707	OTU2007	OTU1154	OTU6062	OTU3821	OTU2949			OTU2073			OTU15
OTU2994	OTU1738	OTU1155	OTU6066	OTU2266	OTU5624			OTU907			OTU11
OTU1849	OTU1739	OTU2496	OTU5572	OTU2265	OTU5621			OTU779			OTU1106
OTU6183	OTU837	OTU2497	OTU5571	OTU2262	OTU5148			OTU169			OTU1104
OTU6181	OTU501	OTU5923	OTU5776	OTU2260	OTU4668			OTU539			OTU1100
OTU2383	OTU503	OTU1845	OTU5870	OTU4838	OTU4394			OTU1170			OTU1109
OTU3257	OTU502	OTU822	OTU5773	OTU189	OTU1157			OTU1177			OTU2684
OTU149	OTU504	OTU81	OTU1468	OTU4830	OTU3706			OTU2270			OTU2686
OTU148	OTU507	OTU87	OTU5112	OTU184	OTU3704			OTU632			OTU2689
OTU920	OTU506	OTU4979	OTU6028	OTU5104	OTU4932			OTU637			OTU1819
OTU140	OTU509	OTU88	OTU1040	OTU180	OTU2387			OTU634			OTU1818
OTU143	OTU508	OTU4978	OTU5591	OTU183	OTU2383			OTU1072			OTU1813
OTU145	OTU2415	OTU1937	OTU2374	OTU182	OTU3157			OTU638			OTU1817
OTU2155	OTU3789	OTU1935	OTU1137	OTU5279	OTU2546			OTU537			OTU462
OTU2156	OTU728	OTU1932	OTU1130	OTU5278	OTU83			OTU726			OTU463
OTU2151	OTU321	OTU3376	OTU2011	OTU731	OTU84			OTU833			OTU2359
OTU2153	OTU1683	OTU3374	OTU5903	OTU5273	OTU4898			OTU832			OTU2358
OTU2029	OTU1686	OTU144	OTU5902	OTU5272	OTU3374			OTU1079			OTU466
OTU2028	OTU1687	OTU1629	OTU5901	OTU5275	OTU3174			OTU1106			OTU464
OTU2020	OTU720	OTU3956	OTU1863	OTU5274	OTU4970			OTU746			OTU469
OTU2023	OTU722	OTU1718	OTU581	OTU5277	OTU924			OTU745			OTU609
OTU1710	OTU724	OTU1719	OTU586	OTU5276	OTU5677			OTU1109			OTU602
OTU2026	OTU726	OTU2021	OTU2362	OTU5541	OTU921			OTU635			OTU603
OTU3394	OTU3206	OTU1714	OTU2360	OTU734	OTU143			OTU1514			OTU256
OTU3396	OTU3204	OTU3393	OTU2562	OTU985	OTU144			OTU1519			OTU607
OTU4870	OTU3205	OTU5723	OTU2563	OTU6183	OTU1624			OTU740			OTU605
OTU3399	OTU4922	OTU1431	OTU1253	OTU987	OTU2154			OTU639			OTU2230
OTU5726	OTU3200	OTU2847	OTU6247	OTU981	OTU3958			OTU2680			OTU2232
OTU1430	OTU3201	OTU1381	OTU1919	OTU983	OTU3951			OTU1379			OTU266
OTU1437	OTU3030	OTU5432	OTU4216	OTU6188	OTU815			OTU622			OTU262
OTU1436	OTU4928	OTU1548	OTU6108	OTU988	OTU3397			OTU1957			OTU117
OTU4523	OTU890	OTU5772	OTU908	OTU3912	OTU5577			OTU345			OTU115
OTU4521	OTU349	OTU4252	OTU2175	OTU3913	OTU1437			OTU1001			OTU289
OTU4527	OTU439	OTU4093	OTU5452	OTU3910	OTU2966			OTU1813			OTU1671
OTU4258	OTU438	OTU1099	OTU6104	OTU3911	OTU4432			OTU1812			OTU1673
OTU4099	OTU343	OTU1091	OTU6105	OTU3916	OTU222			OTU462			OTU1675
OTU2715	OTU434	OTU1090	OTU3287	OTU3917	OTU2843			OTU463			OTU1674
OTU4678	OTU341	OTU1093	OTU638	OTU3915	OTU5536			OTU789			OTU1676
OTU4670	OTU340	OTU1095	OTU6076	OTU3918	OTU2846			OTU788			OTU1678
OTU4380	OTU431	OTU1096	OTU6077	OTU3919	OTU5381			OTU1209			OTU847
OTU2628	OTU346	OTU4673	OTU6072	OTU6240	OTU5435			OTU464			OTU1242
OTU2623	OTU345	OTU4671	OTU6073	OTU5473	OTU5430			OTU465			OTU1243
OTU6210	OTU432	OTU1164	OTU6071	OTU5472	OTU4253			OTU783			OTU1244
OTU3438	OTU5394	OTU1167	OTU6078	OTU5471	OTU3575			OTU1205			OTU1245
OTU3003	OTU656	OTU1162	OTU6079	OTU5470	OTU5657			OTU781			OTU1247
OTU3009	OTU651	OTU1168	OTU1735	OTU5476	OTU5656			OTU469			OTU1248
OTU4355	OTU653	OTU1367	OTU2009	OTU5475	OTU1098			OTU787			OTU1249
OTU5863	OTU652	OTU1366	OTU1733	OTU5474	OTU2231			OTU786			OTU1486
OTU1944	OTU659	OTU1368	OTU2007	OTU5479	OTU4796			OTU785			OTU1489
OTU2148	OTU1643	OTU490	OTU836	OTU3357	OTU5127			OTU1287			OTU1642
OTU2149	OTU3840	OTU2535	OTU745	OTU1502	OTU2710			OTU549			OTU1649
OTU2143	OTU2248	OTU91	OTU5748	OTU1500	OTU4679			OTU496			OTU461
OTU2140	OTU3843	OTU93	OTU5299	OTU1505	OTU4677			OTU545			OTU1068
OTU2141	OTU3845	OTU1946	OTU5741	OTU4303	OTU4672			OTU544			OTU1060
OTU2146	OTU3846	OTU798	OTU5740	OTU1509	OTU1163			OTU546			OTU1061
OTU2144	OTU237	OTU790	OTU212	OTU435	OTU1364			OTU541			OTU1063
OTU2145	OTU236	OTU772	OTU5744	OTU1917	OTU3653			OTU543			OTU1064
OTU4682	OTU235	OTU955	OTU1452	OTU4942	OTU3718			OTU542			OTU1066
OTU3920	OTU234	OTU1891	OTU5340	OTU6212	OTU3063			OTU764			OTU1067
OTU2037	OTU230	OTU1894	OTU2211	OTU3831	OTU3714			OTU609			OTU69
OTU2034	OTU238	OTU1897	OTU2217	OTU4813	OTU2976			OTU945			OTU1114
OTU2035	OTU6168	OTU3925	OTU2215	OTU2081	OTU2531			OTU760			OTU1115
OTU2033	OTU355	OTU2036	OTU9	OTU1395	OTU98			OTU763			OTU1110
OTU2031	OTU575	OTU1766	OTU7	OTU4056	OTU315			OTU9			OTU1112
OTU2039	OTU5459	OTU1764	OTU3	OTU4054	OTU4420			OTU602			OTU1113
OTU1763	OTU5450	OTU174	OTU5630	OTU4055	OTU3149			OTU603			OTU1118
OTU1761	OTU1528	OTU175	OTU5218	OTU4052	OTU3145			OTU769			OTU1119
OTU4841	OTU1525	OTU173	OTU5933	OTU4053	OTU3147			OTU768			OTU2698
OTU4840	OTU1524	OTU1421	OTU6287	OTU4050	OTU950			OTU605			OTU2692
OTU176	OTU1527	OTU1423	OTU6275	OTU2316	OTU951			OTU762			OTU2693
OTU170	OTU1526	OTU5181	OTU1145	OTU4361	OTU4580			OTU2233			OTU2690
OTU4847	OTU1520	OTU2855	OTU2482	OTU5694	OTU2609			OTU694			OTU2691
OTU3817	OTU1522	OTU1397	OTU2481	OTU5693	OTU2144			OTU949			OTU1804
OTU5734	OTU207	OTU1554	OTU2489	OTU4058	OTU2145			OTU306			OTU1805
OTU1428	OTU208	OTU3450	OTU6225	OTU4059	OTU4584			OTU1333			OTU1808
OTU1429	OTU209	OTU2880	OTU5911	OTU4588	OTU5554			OTU1336			OTU471
OTU2854	OTU974	OTU3549	OTU5914	OTU4589	OTU4587			OTU113			OTU470
OTU2856	OTU5217	OTU4265	OTU5919	OTU5053	OTU2030			OTU118			OTU473
OTU1399	OTU5215	OTU3541	OTU1859	OTU5052	OTU2042			OTU283			OTU475
OTU5397	OTU975	OTU1085	OTU1855	OTU5057	OTU1763			OTU1671			OTU474
OTU5393	OTU4030	OTU1082	OTU1856	OTU5508	OTU3457			OTU628			OTU477
OTU1559	OTU4033	OTU4064	OTU1851	OTU5507	OTU1428			OTU163			OTU476
OTU1551	OTU4034	OTU4063	OTU2399	OTU5058	OTU1429			OTU161			OTU479
OTU1679	OTU2930	OTU1089	OTU484	OTU4582	OTU4701			OTU167			OTU478
OTU2125	OTU4039	OTU4460	OTU334	OTU5504	OTU1554			OTU166			OTU2343
OTU2529	OTU971	OTU4466	OTU5008	OTU5503	OTU1087			OTU164			OTU2345
OTU4263	OTU5039	OTU4469	OTU6252	OTU5502	OTU4068			OTU168			OTU619
OTU5643	OTU972	OTU4468	OTU6253	OTU5501	OTU1089			OTU1146			OTU618
OTU5644	OTU5033	OTU2704	OTU6258	OTU4104	OTU2703			OTU1809			OTU611
OTU1919	OTU5522	OTU1172	OTU6259	OTU4279	OTU2705			OTU844			OTU610
OTU4464	OTU1239	OTU1170	OTU4883	OTU4105	OTU2708			OTU845			OTU613
OTU167	OTU1238	OTU1176	OTU1926	OTU3195	OTU2709			OTU846			OTU612
OTU2701	OTU1231	OTU1174	OTU6119	OTU1213	OTU4856			OTU848			OTU615
OTU2707	OTU1232	OTU1175	OTU3099	OTU3730	OTU3492			OTU849			OTU614
OTU4600	OTU1235	OTU1374	OTU2103	OTU5183	OTU1374						OTU617
OTU1675	OTU1237	OTU1379	OTU2101	OTU5182	OTU1375						OTU2209
OTU5422	OTU3332	OTU1951	OTU1631	OTU4458	OTU1379						OTU2202
OTU4113	OTU352	OTU1953	OTU6114	OTU4459	OTU2635						OTU1688
OTU2637	OTU3333	OTU1933	OTU936	OTU5187	OTU2630						OTU105
OTU1043	OTU3689	OTU2450	OTU6111	OTU5186	OTU4737						OTU101
OTU2528	OTU3683	OTU1930	OTU6002	OTU5185	OTU5701						OTU102
OTU5894	OTU4499	OTU491	OTU6001	OTU2888	OTU621						OTU108
OTU3032	OTU4497	OTU1939	OTU6000	OTU2887	OTU3153						OTU291
OTU3035	OTU4326	OTU1887	OTU6007	OTU2886	OTU3150						OTU2118
OTU3034	OTU3447	OTU1883	OTU6006	OTU2885	OTU2454						OTU1661
OTU1954	OTU4320	OTU1880	OTU6004	OTU2884	OTU789						OTU1275
OTU1955	OTU4493	OTU3275	OTU808	OTU4456	OTU2453						OTU1274
OTU1957	OTU4322	OTU2283	OTU809	OTU2882	OTU2459						OTU1277
OTU1958	OTU1304	OTU2282	OTU1702	OTU2881	OTU548						OTU1276
OTU6286	OTU1306	OTU1771	OTU1708	OTU4455	OTU546						OTU1270
OTU787	OTU1303	OTU1775	OTU5967	OTU4632	OTU1994						OTU1273
OTU947	OTU1302	OTU160	OTU5755	OTU4633	OTU762						OTU1272
OTU946	OTU1309	OTU3804	OTU5752	OTU4630	OTU1881						OTU1471
OTU1884	OTU4350	OTU4850	OTU5750	OTU4631	OTU4957						OTU1588
OTU2914	OTU5265	OTU5705	OTU953	OTU4636	OTU2914						OTU1582
OTU2043	OTU4149	OTU5256	OTU5286	OTU4637	OTU4817						OTU1580
OTU2041	OTU4146	OTU1415	OTU5893	OTU4634	OTU2280						OTU1587
OTU2046	OTU256	OTU3617	OTU3565	OTU4635	OTU1774						OTU1055
OTU2045	OTU684		OTU2524	OTU3215	OTU161						OTU1054
OTU2044	OTU4593		OTU2525	OTU4638	OTU5258						OTU1057
OTU2048	OTU1011		OTU190	OTU4639	OTU5254						OTU1050
OTU1777	OTU1015		OTU1159	OTU5534	OTU1412						OTU1053
OTU162	OTU1014		OTU5929	OTU4720	OTU4645						OTU1052
OTU3808	OTU1016		OTU5928	OTU2927							OTU1059
OTU4858	OTU1018		OTU5924	OTU5037							OTU1295
OTU3805	OTU688		OTU5927	OTU5622							OTU1291
OTU3806	OTU5845		OTU5926	OTU3216							OTU1290
OTU4852	OTU5842		OTU5920	OTU3738							OTU1298
OTU1414	OTU3667		OTU5923	OTU4540							OTU2594
OTU2190	OTU373		OTU6182	OTU3627							OTU2758
OTU2193	OTU34		OTU1846	OTU5727							OTU2757
OTU2192	OTU2790		OTU6050	OTU3739							OTU2755
OTU2196	OTU2795		OTU2389	OTU4559							OTU2754
OTU2199	OTU371		OTU6186	OTU4108							OTU2752
OTU2749	OTU2621		OTU2382	OTU1788							OTU1121
	OTU4435		OTU2540	OTU5531							OTU1123
	OTU4346		OTU80	OTU4005							OTU1122
	OTU2421		OTU430	OTU1329							OTU1125
	OTU538		OTU6010	OTU4556							OTU1124
	OTU539		OTU811	OTU1322							OTU1127
	OTU534		OTU6015	OTU4555							OTU1395
	OTU535		OTU6016	OTU2662							OTU939
	OTU536		OTU6017	OTU4554							OTU1871
	OTU537		OTU6018	OTU2667							OTU599
	OTU530		OTU1716	OTU2666							OTU1877
	OTU532		OTU4877	OTU2665							OTU1876
	OTU533		OTU1928	OTU2664							OTU1874
	OTU3272		OTU5576	OTU4001							OTU592
	OTU3277		OTU5728	OTU2668							OTU593
	OTU3276		OTU1431	OTU4000							OTU590
	OTU1839		OTU1430	OTU354							OTU596
	OTU1837		OTU2229	OTU4551							OTU597
	OTU3278		OTU5746	OTU4129							OTU594
	OTU1833		OTU5380	OTU4127							OTU595
	OTU1832		OTU5777	OTU4124							OTU2370
	OTU1831		OTU1546	OTU4125							OTU2373
	OTU1830		OTU6135	OTU4122							OTU931
	OTU2339		OTU5785	OTU4123							OTU2379
	OTU408		OTU5655	OTU4120							OTU2574
	OTU409		OTU1099	OTU4121							OTU448
	OTU400		OTU1581	OTU3295							OTU449
	OTU401		OTU1092	OTU3598							OTU2571
	OTU402		OTU4412	OTU3596							OTU2570
	OTU403		OTU1295	OTU350							OTU444
	OTU405		OTU4951	OTU3594							OTU445
	OTU406		OTU1169	OTU3595							OTU446
	OTU407		OTU1362	OTU3592							OTU447
	OTU660		OTU1369	OTU3590							OTU440
	OTU662		OTU5811	OTU3591							OTU443
	OTU663		OTU5937	OTU1036							OTU2219
	OTU888		OTU6214	OTU1035							OTU1908
	OTU889		OTU6215	OTU420							OTU1907
	OTU666		OTU6213	OTU3632							OTU1905
	OTU884		OTU2532	OTU4272							OTU1904
	OTU669		OTU304	OTU6049							OTU1903
	OTU886		OTU3431	OTU353							OTU1902
	OTU887		OTU1927	OTU5716							OTU1901
	OTU880		OTU5691	OTU5438							OTU1900
	OTU881		OTU2444	OTU4299							OTU134
	OTU882		OTU2449	OTU5389							OTU139
	OTU883		OTU793	OTU5388							OTU918
	OTU390		OTU554	OTU3634							OTU917
	OTU392		OTU552	OTU5868							OTU914
	OTU393		OTU774	OTU5869							OTU915
	OTU394		OTU2148	OTU3040							OTU912
	OTU395		OTU1895	OTU5865							OTU913
	OTU396		OTU5129	OTU3042							OTU146
	OTU397		OTU1899	OTU5860							OTU911
	OTU398		OTU4585	OTU3045							OTU1619
	OTU399		OTU2036	OTU5862							OTU1618
	OTU1783		OTU2031	OTU4270							OTU1617
	OTU1785		OTU6024	OTU1229							OTU1616
	OTU1787		OTU6026	OTU2568							OTU1615
	OTU6234		OTU6023	OTU4271							OTU1614
	OTU1745		OTU6132	OTU3109							OTU624
	OTU3878		OTU1766	OTU3108							OTU625
	OTU2051		OTU4844	OTU3105							OTU626
	OTU3306		OTU5734	OTU3104							OTU627
	OTU3305		OTU5735	OTU3107							OTU620
	OTU3303		OTU1778	OTU3106							OTU622
	OTU3300		OTU5393	OTU3101							OTU623
	OTU714		OTU1593	OTU3100							OTU1727
	OTU243		OTU6067	OTU3103							OTU1726
	OTU240		OTU5648	OTU3102							OTU828
	OTU717		OTU5643	OTU513							OTU829
	OTU246		OTU1172	OTU516							OTU1721
	OTU247		OTU1378	OTU514							OTU1720
	OTU712		OTU4110	OTU515							OTU821
	OTU245		OTU627	OTU519							OTU1728
	OTU1741		OTU5608	OTU2404							OTU1268
	OTU248		OTU5874	OTU5998							OTU561
	OTU249		OTU3507	OTU5999							OTU1263
	OTU718		OTU5707	OTU2170							OTU1260
	OTU719		OTU5873	OTU5990							OTU1261
	OTU3897		OTU5251	OTU5991							OTU1266
	OTU3895		OTU2279	OTU5993							OTU1267
	OTU3894		OTU5250	OTU5995							OTU1264
	OTU2056		OTU5896	OTU5996							OTU1464
	OTU3891		OTU5892	OTU5997							OTU1462
	OTU3890		OTU2522	OTU229							OTU1598
	OTU1056		OTU2527	OTU739							OTU1592
	OTU1656		OTU53	OTU1697							OTU1593
	OTU1654		OTU1951	OTU1694							OTU598
	OTU1653		OTU1952	OTU220							OTU1870
	OTU1652		OTU1954	OTU733							OTU442
	OTU1650		OTU1958	OTU730							OTU1043
	OTU1658		OTU6289	OTU1698							OTU1040
	OTU5442		OTU3152	OTU224							OTU1041
	OTU5333		OTU6283	OTU226							OTU1046
	OTU1538		OTU6284	OTU227							OTU1044
	OTU1539		OTU2451	OTU6102							OTU1048
	OTU1532		OTU1410	OTU896							OTU1286
	OTU1530		OTU543	OTU4349							OTU1287
	OTU1531		OTU943	OTU3219							OTU1280
	OTU1534		OTU948	OTU4938							OTU1282
	OTU866		OTU769	OTU2314							OTU1879
	OTU867		OTU5823	OTU2312							OTU2588
	OTU864		OTU1886	OTU4425							OTU2589
	OTU865		OTU307	OTU3211							OTU2748
	OTU862		OTU308	OTU4930							OTU47
	OTU863		OTU2045	OTU3212							OTU2742
	OTU860		OTU4959	OTU3214							OTU1138
	OTU861		OTU2284	OTU4937							OTU1136
	OTU868		OTU2289	OTU4936							OTU1137
	OTU1666		OTU4897	OTU903							OTU1135
	OTU5205		OTU162	OTU428							OTU1132
	OTU5206		OTU165	OTU426							OTU1133
	OTU1667		OTU4855	OTU355							OTU1130
	OTU5208		OTU5709	OTU424							OTU1131
	OTU2113		OTU5256	OTU425							OTU589
	OTU4236		OTU5706	OTU422							OTU588
	OTU2112		OTU5703	OTU351							OTU1862
	OTU4559		OTU1414	OTU352							OTU1863
	OTU4557		OTU2197	OTU421							OTU1868
	OTU4554		OTU6301	OTU647							OTU583
	OTU4552		OTU2199	OTU644							OTU582
	OTU4003			OTU645							OTU587
	OTU4002			OTU643							OTU586
	OTU1226			OTU641							OTU2562
	OTU1227			OTU3851							OTU452
	OTU1224			OTU649							OTU560
	OTU1225			OTU4806							OTU455
	OTU2117			OTU816							OTU1918
	OTU1220			OTU1226							OTU1915
	OTU1221			OTU2075							OTU1916
	OTU1229			OTU3853							OTU1910
	OTU9			OTU3852							OTU1799
	OTU526			OTU4807							OTU129
	OTU196			OTU3850							OTU127
	OTU4312			OTU3857							OTU126
	OTU5159			OTU3856							OTU2172
	OTU3477			OTU3855							OTU908
	OTU1313			OTU3854							OTU907
	OTU1310			OTU2275							OTU2178
	OTU1311			OTU2276							OTU900
	OTU1314			OTU3858							OTU902
	OTU1315			OTU2270							OTU1608
	OTU1318			OTU3204							OTU1600
	OTU1319			OTU2998							OTU1603
	OTU521			OTU2130							OTU1605
	OTU3782			OTU3859							OTU1606
	OTU3780			OTU4250							OTU1607
	OTU3784			OTU3991							OTU630
	OTU2652			OTU3571							OTU637
	OTU2650			OTU4809							OTU636
	OTU2536			OTU3572							OTU635
	OTU4777			OTU3995							OTU639
	OTU4336			OTU4491							OTU1734
	OTU4335			OTU4255							OTU1735
	OTU4778			OTU3029							OTU2000
	OTU3547			OTU5551							OTU747
	OTU1009			OTU3576							OTU743
	OTU1007			OTU6179							OTU742
	OTU1004			OTU6177							OTU964
	OTU1002			OTU6176							OTU1450
	OTU1000			OTU4705							OTU1453
	OTU5832			OTU6172							OTU1452
	OTU5836			OTU6170							OTU945
	OTU3098			OTU3578							OTU7
	OTU3650			OTU5592							OTU946
	OTU3653			OTU3579							OTU2778
	OTU3652			OTU2268							OTU2771
	OTU3654			OTU4424							OTU2776
	OTU3657			OTU5460							OTU1149
	OTU1943			OTU5461							OTU1142
	OTU529			OTU5465							OTU1141
	OTU528			OTU5466							OTU1140
	OTU523			OTU5467							OTU1146
	OTU522			OTU5468							OTU2483
	OTU5945			OTU5469							OTU2487
	OTU520			OTU3289							OTU1859
	OTU527			OTU2470							OTU1854
	OTU5942			OTU1512							OTU1856
	OTU525			OTU1513							OTU1853
	OTU524			OTU1514							OTU2396
	OTU4655			OTU5154							OTU2550
	OTU3261			OTU3285							OTU480
	OTU3262			OTU3741							OTU481
	OTU1828			OTU4236							OTU482
	OTU3267			OTU4318							OTU483
	OTU1825			OTU3740							OTU485
	OTU1826			OTU5156							OTU486
	OTU1827			OTU5266							OTU488
	OTU1820			OTU5267							OTU1921
	OTU1822			OTU6088							OTU1923
	OTU417			OTU5263							OTU1922
	OTU416			OTU5260							OTU1925
	OTU414			OTU5268							OTU1924
	OTU413			OTU4023							OTU1927
	OTU412			OTU4022							OTU152
	OTU411			OTU4021							OTU919
	OTU410			OTU4020							OTU938
	OTU2326			OTU4026							OTU1634
	OTU419			OTU4025							OTU1637
	OTU418			OTU4024							OTU2163
	OTU3264			OTU4341							OTU1632
	OTU1797			OTU5686							OTU932
	OTU899			OTU4028							OTU933
	OTU1795			OTU5518							OTU935
	OTU1793			OTU5519							OTU936
	OTU1790			OTU5048							OTU937
	OTU678			OTU5049							OTU1702
	OTU893			OTU5046							OTU2018
	OTU676			OTU5044							OTU1707
	OTU675			OTU5517							OTU2017
	OTU674			OTU5555							OTU2011
	OTU897			OTU5040							OTU2012
	OTU672			OTU5513							OTU2013
	OTU895			OTU3472							OTU1446
	OTU1799			OTU1209							OTU1442
	OTU2220			OTU3475							OTU2766
	OTU2227			OTU1200							OTU2767
	OTU389			OTU2520							OTU2764
	OTU2229			OTU5638							OTU2762
	OTU850			OTU4314							OTU1158
	OTU383			OTU5190							OTU1151
	OTU382			OTU5192							OTU1153
	OTU381			OTU5193							OTU1154
	OTU6201			OTU5194							OTU1155
	OTU3868			OTU3477							OTU1156
	OTU3318			OTU5196							OTU1848
	OTU3314			OTU5197							OTU1843
	OTU3860			OTU5198							OTU1840
	OTU3861			OTU2895							OTU1841
	OTU3310			OTU2896							OTU1846
	OTU3864			OTU2897							OTU1725
	OTU3865			OTU2891							OTU1845
	OTU251			OTU2892							OTU1724
	OTU250			OTU1045							OTU2388
	OTU253			OTU3699							OTU2548
	OTU700			OTU3697							OTU2549
	OTU255			OTU3696							OTU2544
	OTU706			OTU3691							OTU2543
	OTU705			OTU3690							OTU2541
	OTU709			OTU3693							OTU81
	OTU708			OTU3692							OTU1936
	OTU3884			OTU4481							OTU1937
	OTU3885			OTU4480							OTU1932
	OTU3887			OTU4483							OTU1931
	OTU4371			OTU4482							OTU496
	OTU3881			OTU4485							OTU495
	OTU3882			OTU4484							OTU494
	OTU3888			OTU3459							OTU493
	OTU6141			OTU4486							OTU492
	OTU6148			OTU4337							OTU491
	OTU2442			OTU4336							OTU490
	OTU1644			OTU3455							OTU1729
	OTU1645			OTU3454							OTU825
	OTU1646			OTU3453							OTU398
	OTU1647			OTU3452							OTU927
	OTU1641			OTU3451							OTU925
	OTU2139			OTU3450							OTU924
	OTU2138			OTU5290							OTU922
	OTU2134			OTU2910							OTU921
	OTU1648			OTU1339							OTU141
	OTU2132			OTU1334							OTU143
	OTU4486			OTU4733							OTU929
	OTU3142			OTU2670							OTU928
	OTU3604			OTU2671							OTU1621
	OTU3605			OTU2673							OTU1627
	OTU51			OTU2674							OTU2154
	OTU875			OTU2675							OTU2153
	OTU874			OTU2676							OTU744
	OTU877			OTU2677							OTU787
	OTU876			OTU2678							OTU816
	OTU871			OTU4837							OTU819
	OTU870			OTU4159							OTU1718
	OTU872			OTU4158							OTU2021
	OTU879			OTU4153							OTU1717
	OTU878			OTU4152							OTU2022
	OTU5234			OTU4151							OTU2025
	OTU5233			OTU4150							OTU2024
	OTU5542			OTU4157							OTU764
	OTU4019			OTU4156							OTU943
	OTU5011			OTU4155							OTU1389
	OTU4011			OTU4154							OTU1388
	OTU4540			OTU1027							OTU1385
	OTU4014			OTU4353							OTU1384
	OTU2976			OTU1734							OTU1387
	OTU1253			OTU2954							OTU1381
	OTU1251			OTU5056							OTU1383
	OTU1250			OTU3075							OTU760
	OTU1257			OTU3074							OTU763
	OTU1256			OTU3077							OTU1548
	OTU1255			OTU3076							OTU1547
	OTU5782			OTU3071							OTU1546
	OTU1259			OTU3072							OTU1545
	OTU1258			OTU4730							OTU1544
	OTU1495			OTU3035							OTU1543
	OTU1496			OTU3719							OTU1542
	OTU1491			OTU3079							OTU1541
	OTU1492			OTU3677							OTU1540
	OTU4306			OTU3676							OTU1099
	OTU4304			OTU3675							OTU1098
	OTU3465			OTU3674							OTU1091
	OTU4303			OTU29							OTU1090
	OTU3460			OTU3185							OTU1093
	OTU950			OTU3671							OTU1095
	OTU3468			OTU3670							OTU1097
	OTU898			OTU5851							OTU1096
	OTU5164			OTU5850							OTU2711
	OTU773			OTU5854							OTU2719
	OTU5491			OTU22							OTU1161
	OTU5495			OTU831							OTU1163
	OTU679			OTU4347							OTU1162
	OTU1791			OTU6265							OTU1366
	OTU677			OTU3783							OTU1364
	OTU892			OTU6174							OTU1362
	OTU891			OTU4704							OTU1360
	OTU4162			OTU4174							OTU2626
	OTU4163			OTU835							OTU2537
	OTU4161			OTU3781							OTU1941
	OTU3794			OTU3118							OTU1940
	OTU3796			OTU3119							OTU1947
	OTU4764			OTU4736							OTU314
	OTU4761			OTU6264							OTU2444
	OTU670			OTU3243							OTU795
	OTU1079			OTU3112							OTU796
	OTU1073			OTU4171							OTU797
	OTU1071			OTU3116							OTU790
	OTU1070			OTU3240							OTU791
	OTU1077			OTU3114							OTU792
	OTU1074			OTU3115							OTU558
	OTU388			OTU500							OTU556
	OTU16			OTU502							OTU557
	OTU3089			OTU3785							OTU554
	OTU385			OTU507							OTU552
	OTU384			OTU506							OTU551
	OTU3648			OTU509							OTU776
	OTU3646			OTU508							OTU777
	OTU3647			OTU3784							OTU774
	OTU3640			OTU2417							OTU951
	OTU2147			OTU4735							OTU772
	OTU1105			OTU3244							OTU773
	OTU1104			OTU3789							OTU770
	OTU1103			OTU4266							OTU771
	OTU1102			OTU728							OTU959
	OTU1101			OTU1683							OTU779
	OTU1100			OTU1684							OTU2140
	OTU1108			OTU1685							OTU2147
	OTU4654			OTU1686							OTU1893
	OTU3401			OTU1687							OTU1892
	OTU1819			OTU4178							OTU1895
	OTU3259			OTU722							OTU1894
	OTU3312			OTU4734							OTU1897
	OTU1813			OTU3207							OTU1896
	OTU3313			OTU4924							OTU1899
	OTU1815			OTU4925							OTU1898
	OTU3253			OTU4922							OTU2037
	OTU460			OTU3203							OTU2033
	OTU461			OTU3200							OTU2038
	OTU466			OTU4921							OTU1769
	OTU467			OTU4928							OTU1763
	OTU464			OTU3209							OTU1760
	OTU465			OTU2306							OTU1767
	OTU468			OTU2307							OTU1765
	OTU469			OTU2301							OTU1764
	OTU701			OTU2302							OTU170
	OTU254			OTU6239							OTU1422
	OTU3377			OTU439							OTU1392
	OTU609			OTU2468							OTU1390
	OTU257			OTU343							OTU1391
	OTU602			OTU4017							OTU1396
	OTU603			OTU436							OTU1397
	OTU600			OTU347							OTU1559
	OTU601			OTU346							OTU1554
	OTU606			OTU345							OTU1556
	OTU607			OTU344							OTU1550
	OTU604			OTU655							OTU1551
	OTU605			OTU656							OTU1553
	OTU2232			OTU2803							OTU2125
	OTU2238			OTU652							OTU1774
	OTU3328			OTU658							OTU1775
	OTU6218			OTU3498							OTU1086
	OTU3321			OTU4263							OTU1084
	OTU3323			OTU3840							OTU1085
	OTU3322			OTU3841							OTU1083
	OTU3325			OTU3842							OTU1089
	OTU3324			OTU6224							OTU2701
	OTU268			OTU4816							OTU2702
	OTU269			OTU3845							OTU2705
	OTU264			OTU3846							OTU2707
	OTU265			OTU6220							OTU2709
	OTU266			OTU3848							OTU1172
	OTU267			OTU3849							OTU1170
	OTU260			OTU4818							OTU1171
	OTU261			OTU4819							OTU1176
	OTU262			OTU2244							OTU1177
	OTU263			OTU2247							OTU1174
	OTU116			OTU2246							OTU1175
	OTU117			OTU232							OTU1178
	OTU112			OTU230							OTU1179
	OTU110			OTU5392							OTU1374
	OTU4643			OTU2400							OTU1375
	OTU118			OTU1167							OTU1376
	OTU119			OTU5959							OTU1377
	OTU286			OTU1510							OTU1370
	OTU287			OTU3559							OTU1371
	OTU284			OTU6168							OTU1372
	OTU282			OTU6169							OTU1373
	OTU283			OTU6165							OTU1379
	OTU280			OTU6160							OTU2639
	OTU281			OTU6162							OTU2634
	OTU288			OTU6163							OTU2631
	OTU289			OTU3695							OTU2520
	OTU1670			OTU5543							OTU2523
	OTU4042			OTU4385							OTU1951
	OTU2129			OTU5459							OTU1956
	OTU1677			OTU5458							OTU1957
	OTU1676			OTU5329							OTU1959
	OTU2124			OTU5455							OTU789
	OTU1678			OTU4382							OTU788
	OTU2120			OTU5325							OTU782
	OTU2121			OTU5450							OTU781
	OTU2123			OTU5293							OTU780
	OTU4046			OTU5542							OTU786
	OTU1674			OTU5292							OTU785
	OTU840			OTU754							OTU549
	OTU841			OTU1527							OTU548
	OTU842			OTU4355							OTU547
	OTU843			OTU1523							OTU540
	OTU844			OTU1522							OTU543
	OTU845			OTU207							OTU542
	OTU846			OTU5510							OTU941
	OTU847			OTU5213							OTU940
	OTU848			OTU5212							OTU767
	OTU849			OTU5211							OTU766
	OTU5228			OTU5210							OTU761
	OTU5222			OTU5217							OTU944
	OTU5223			OTU5747							OTU947
	OTU5227			OTU4599							OTU762
	OTU5224			OTU5219							OTU949
	OTU4579			OTU6097							OTU948
	OTU4578			OTU4031							OTU769
	OTU4572			OTU2935							OTU768
	OTU4575			OTU2934							OTU320
	OTU4577			OTU2933							OTU1887
	OTU1241			OTU2932							OTU1885
	OTU1245			OTU4036							OTU1880
	OTU1246			OTU4037							OTU1881
	OTU1249			OTU4038							OTU308
	OTU1482			OTU4039							OTU2042
	OTU1483			OTU2939							OTU2041
	OTU1480			OTU2938							OTU2045
	OTU1481			OTU5039							OTU2049
	OTU1487			OTU5521							OTU2048
	OTU1484			OTU5032							OTU1778
	OTU1485			OTU5031							OTU1779
	OTU1488			OTU5522							OTU2280
	OTU3560			OTU5525							OTU2283
	OTU5312			OTU5035							OTU1770
	OTU5318			OTU1238							OTU1771
	OTU3411			OTU5547							OTU1773
	OTU3410			OTU1237							OTU2289
	OTU3417			OTU1236							OTU1776
	OTU3416			OTU3688							OTU1777
	OTU3419			OTU3689							OTU162
	OTU5174			OTU1978							OTU160
	OTU1642			OTU3682							OTU166
	OTU5488			OTU3683							OTU169
	OTU5485			OTU3680							OTU1414
	OTU4199			OTU3681							OTU1411
	OTU4194			OTU3686							OTU1410
	OTU4193			OTU3687							OTU1413
	OTU4192			OTU3684							OTU1412
	OTU4190			OTU3685							OTU2191
	OTU4753			OTU5147							OTU2190
	OTU4756			OTU5146
	OTU3527			OTU5145
	OTU4206			OTU5144
	OTU4203			OTU5143
	OTU4201			OTU4329
	OTU4200			OTU3444
	OTU1068			OTU4494
	OTU1069			OTU3447
	OTU4687			OTU4320
	OTU4685			OTU3441
	OTU4185			OTU3442
	OTU1060			OTU3443
	OTU4688			OTU1303
	OTU1065			OTU4251
	OTU1066			OTU6089
	OTU3819			OTU1052
	OTU500			OTU4350
	OTU60			OTU5265
	OTU67			OTU257
	OTU66			OTU2649
	OTU68			OTU2648
	OTU48			OTU2644
	OTU178			OTU2647
	OTU3636			OTU5261
	OTU3635			OTU2641
	OTU1116			OTU2640
	OTU1112			OTU2643
	OTU4218			OTU2642
	OTU1118			OTU4148
	OTU1119			OTU4149
	OTU4219			OTU4140
	OTU3745			OTU4141
	OTU3744			OTU4142
	OTU3743			OTU4143
	OTU3532			OTU4144
	OTU1806			OTU4145
	OTU5587			OTU4146
	OTU1805			OTU3239
	OTU1808			OTU3238
	OTU3242			OTU4746
	OTU3243			OTU3556
	OTU3240			OTU1015
	OTU5582			OTU3428
	OTU471			OTU5836
	OTU470			OTU4914
	OTU473			OTU5835
	OTU472			OTU2820
	OTU474			OTU4592
	OTU477			OTU3233
	OTU476			OTU3098
	OTU479			OTU294
	OTU2342			OTU2823
	OTU2400			OTU3557
	OTU619			OTU3232
	OTU618			OTU5846
	OTU611			OTU2822
	OTU610			OTU3066
	OTU613			OTU5843
	OTU612			OTU5840
	OTU614			OTU5841
	OTU617			OTU3429
	OTU616			OTU4027
	OTU3361			OTU3068
	OTU3334			OTU3230
	OTU3335			OTU5157
	OTU2209			OTU5120
	OTU2204			OTU3664
	OTU2206			OTU3665
	OTU2200			OTU2799
	OTU3339			OTU3667
	OTU4690			OTU3660
	OTU339			OTU3661
	OTU336			OTU3662
	OTU279			OTU3663
	OTU1294			OTU2793
	OTU489			OTU2792
	OTU273			OTU2791
	OTU272			OTU2790
	OTU270			OTU2797
	OTU277			OTU3669
	OTU275			OTU2795
	OTU274			OTU3422
	OTU104			OTU5934
	OTU106			OTU4343
	OTU101			OTU3420
	OTU103			OTU2788
	OTU102			OTU4437
	OTU1290			OTU4103
	OTU108			OTU3426
	OTU295			OTU2425
	OTU294			OTU3508
	OTU297			OTU2421
	OTU296			OTU4344
	OTU291			OTU2423
	OTU292			OTU2422
	OTU299			OTU5151
	OTU298			OTU3425
	OTU2119			OTU2429
	OTU1668			OTU3996
	OTU1669			OTU538
	OTU1664			OTU535
	OTU1662			OTU530
	OTU1660			OTU532
	OTU1661			OTU3659
	OTU3202			OTU5582
	OTU4988			OTU5152
	OTU1634			OTU274
	OTU770			OTU3997
	OTU1923			OTU4743
	OTU1922			OTU3713
	OTU859			OTU2589
	OTU858			OTU4931
	OTU856			OTU4953
	OTU855			OTU5514
	OTU854			OTU3271
	OTU853			OTU3277
	OTU6051			OTU4956
	OTU3360			OTU3275
	OTU894			OTU3274
	OTU5569			OTU3279
	OTU1278			OTU4958
	OTU1275			OTU1832
	OTU1274			OTU2331
	OTU1277			OTU2333
	OTU1276			OTU5045
	OTU1271			OTU2334
	OTU1270			OTU2337
	OTU1273			OTU2336
	OTU5760			OTU2339
	OTU1479			OTU2338
	OTU1477			OTU408
	OTU1476			OTU5512
	OTU1475			OTU401
	OTU1474			OTU404
	OTU1473			OTU406
	OTU1472			OTU407
	OTU1471			OTU660
	OTU1470			OTU662
	OTU5361			OTU663
	OTU5365			OTU664
	OTU4363			OTU666
	OTU3404			OTU3650
	OTU3406			OTU668
	OTU3408			OTU669
	OTU4018			OTU887
	OTU742			OTU880
	OTU4567			OTU2257
	OTU4560			OTU392
	OTU4561			OTU2252
	OTU1583			OTU1765
	OTU1580			OTU2250
	OTU1587			OTU397
	OTU1586			OTU1785
	OTU4189			OTU1784
	OTU4016			OTU1786
	OTU4017			OTU6234
	OTU435			OTU6237
	OTU342			OTU6231
	OTU3534			OTU6232
	OTU4211			OTU2051
	OTU5619			OTU3307
	OTU1055			OTU3306
	OTU1057			OTU3305
	OTU436			OTU3304
	OTU1051			OTU3303
	OTU1050			OTU3870
	OTU1052			OTU3873
	OTU347			OTU3300
	OTU430			OTU716
	OTU1297			OTU717
	OTU4691			OTU246
	OTU1293			OTU712
	OTU433			OTU291
	OTU1291			OTU248
	OTU4699			OTU3897
	OTU344			OTU4359
	OTU1298			OTU3893
	OTU655			OTU3892
	OTU72			OTU3891
	OTU5424			OTU3890
	OTU71			OTU850
	OTU74			OTU4364
	OTU1725			OTU297
	OTU3620			OTU5065
	OTU1124			OTU4496
	OTU1127			OTU3000
	OTU1649			OTU4669
	OTU1128			OTU1651
	OTU151			OTU6150
	OTU3750			OTU6152
	OTU3751			OTU6155
	OTU939			OTU6154
	OTU1637			OTU4365
	OTU1631			OTU4503
	OTU2165			OTU2898
	OTU1873			OTU5195
	OTU598			OTU4497
	OTU1633			OTU5449
	OTU592			OTU2953
	OTU593			OTU5442
	OTU591			OTU5335
	OTU596			OTU5336
	OTU597			OTU5337
	OTU594			OTU5447
	OTU595			OTU5333
	OTU930			OTU2894
	OTU4220			OTU1538
	OTU2576			OTU2291
	OTU449			OTU2296
	OTU444			OTU1537
	OTU1639			OTU4894
	OTU446			OTU866
	OTU447			OTU867
	OTU440			OTU864
	OTU441			OTU865
	OTU442			OTU1981
	OTU443			OTU861
	OTU3841			OTU3903
	OTU3343			OTU1669
	OTU2218			OTU4367
	OTU3347			OTU5200
	OTU3346			OTU5201
	OTU3345			OTU5202
	OTU3344			OTU5203
	OTU1907			OTU5205
	OTU1906			OTU5206
	OTU2210			OTU5208
	OTU1900			OTU5209
	OTU6279			OTU2924
	OTU3181			OTU5537
	OTU3189			OTU2926
	OTU3188			OTU5535
	OTU130			OTU2921
	OTU3466			OTU2922
	OTU132			OTU2923
	OTU135			OTU4557
	OTU136			OTU4004
	OTU2579			OTU4007
	OTU138			OTU4006
	OTU139			OTU2928
	OTU2106			OTU4552
	OTU2107			OTU5538
	OTU2104			OTU5539
	OTU2102			OTU5028
	OTU2103			OTU5029
	OTU919			OTU1224
	OTU916			OTU3515
	OTU914			OTU2602
	OTU915			OTU3512
	OTU912			OTU4492
	OTU913			OTU5023
	OTU2108			OTU5024
	OTU911			OTU5026
	OTU1619			OTU5027
	OTU1610			OTU4003
	OTU1617			OTU4230
	OTU1616			OTU3838
	OTU1615			OTU3511
	OTU1614			OTU1980
	OTU3291			OTU5611
	OTU625			OTU1610
	OTU3293			OTU4493
	OTU620			OTU2659
	OTU3294			OTU529
	OTU622			OTU525
	OTU623			OTU4319
	OTU3298			OTU3478
	OTU628			OTU4243
	OTU629			OTU2538
	OTU3966			OTU5150
	OTU4260			OTU3518
	OTU1726			OTU4490
	OTU828			OTU5153
	OTU829			OTU3471
	OTU1723			OTU4310
	OTU1720			OTU3473
	OTU6061			OTU4312
	OTU823			OTU4315
	OTU820			OTU5159
	OTU821			OTU4317
	OTU826			OTU3476
	OTU827			OTU1312
	OTU1729			OTU1313
	OTU825			OTU4820
	OTU5579			OTU1314
	OTU5570			OTU4729
	OTU1268			OTU3835
	OTU1269			OTU1319
	OTU1263			OTU3834
	OTU1260			OTU3865
	OTU3820			OTU4799
	OTU1266			OTU3837
	OTU1267			OTU4795
	OTU1264			OTU4794
	OTU1265			OTU4797
	OTU1469			OTU4790
	OTU1467			OTU4792
	OTU1461			OTU4175
	OTU1462			OTU3782
	OTU1463			OTU4177
	OTU5371			OTU4176
	OTU5374			OTU3787
	OTU4061			OTU4170
	OTU2817			OTU4173
	OTU4358			OTU4172
	OTU4429			OTU2652
	OTU4354			OTU2653
	OTU4425			OTU2650
	OTU3431			OTU2651
	OTU4422			OTU4179
	OTU3433			OTU2657
	OTU3432			OTU2654
	OTU5110			OTU2655
	OTU5113			OTU4777
	OTU1598			OTU4489
	OTU4516			OTU4775
	OTU1590			OTU4774
	OTU1591			OTU4771
	OTU5604			OTU4770
	OTU4228			OTU524
	OTU5601			OTU4335
	OTU4221			OTU4779
	OTU4732			OTU4102
	OTU4731			OTU5804
	OTU5608			OTU4334
	OTU4227			OTU4333
	OTU1040			OTU4332
	OTU1041			OTU4331
	OTU1046			OTU5713
	OTU1044			OTU1007
	OTU5593			OTU4961
	OTU1048			OTU4330
	OTU1284			OTU1003
	OTU1285			OTU1000
	OTU1286			OTU4498
	OTU1287			OTU5240
	OTU1280			OTU4247
	OTU2581			OTU5832
	OTU3615			OTU5831
	OTU3616			OTU5830
	OTU4642			OTU4821
	OTU3612			OTU3097
	OTU47			OTU3096
	OTU46			OTU3095
	OTU43			OTU3094
	OTU3618			OTU3093
	OTU2018			OTU3091
	OTU1137			OTU3651
	OTU970			OTU2789
	OTU1132			OTU3652
	OTU1133			OTU3655
	OTU1130			OTU3654
	OTU3791			OTU3657
	OTU4166			OTU3656
	OTU3760			OTU2780
	OTU3765			OTU2781
	OTU3766			OTU6300
	OTU3768			OTU2783
	OTU589			OTU2785
	OTU1861			OTU2786
	OTU1862			OTU2787
	OTU1864			OTU4967
	OTU1865			OTU5069
	OTU1866			OTU4245
	OTU581			OTU319
	OTU1869			OTU1941
	OTU582			OTU2433
	OTU584			OTU2430
	OTU587			OTU2437
	OTU586			OTU2434
	OTU459			OTU2438
	OTU458			OTU2299
	OTU2560			OTU2796
	OTU453			OTU5619
	OTU452			OTU4654
	OTU451			OTU5949
	OTU450			OTU5946
	OTU457			OTU5945
	OTU455			OTU527
	OTU454			OTU5942
	OTU445			OTU5941
	OTU3351			OTU3986
	OTU3355			OTU4888
	OTU3356			OTU1948
	OTU1914			OTU5142
	OTU1916			OTU314
	OTU1917			OTU5330
	OTU1910			OTU2656
	OTU1911			OTU2537
	OTU1912			OTU3260
	OTU3192			OTU3261
	OTU3190			OTU3262
	OTU3194			OTU3263
	OTU3349			OTU3264
	OTU129			OTU3265
	OTU122			OTU3266
	OTU121			OTU3267
	OTU120			OTU3269
	OTU2176			OTU1821
	OTU2174			OTU417
	OTU904			OTU415
	OTU906			OTU413
	OTU901			OTU5042
	OTU900			OTU411
	OTU903			OTU4941
	OTU902			OTU2326
	OTU1608			OTU2327
	OTU1609			OTU6192
	OTU1601			OTU2323
	OTU1602			OTU2320
	OTU3991			OTU418
	OTU1604			OTU6055
	OTU1605			OTU4657
	OTU1606			OTU6056
	OTU1607			OTU1796
	OTU633			OTU1797
	OTU632			OTU1794
	OTU631			OTU6057
	OTU630			OTU1793
	OTU637			OTU679
	OTU636			OTU678
	OTU635			OTU893
	OTU634			OTU675
	OTU3286			OTU672
	OTU639			OTU895
	OTU638			OTU670
	OTU3282			OTU3268
	OTU3283			OTU2221
	OTU3974			OTU2227
	OTU3978			OTU4284
	OTU839			OTU389
	OTU1736			OTU388
	OTU831			OTU385
	OTU2005			OTU6053
	OTU832			OTU380
	OTU835			OTU3868
	OTU834			OTU3869
	OTU2001			OTU3318
	OTU836			OTU3319
	OTU963			OTU3314
	OTU746			OTU3863
	OTU961			OTU3316
	OTU960			OTU3861
	OTU967			OTU3310
	OTU210			OTU3311
	OTU965			OTU3312
	OTU740			OTU3313
	OTU1458			OTU703
	OTU1450			OTU250
	OTU1453			OTU253
	OTU1452			OTU700
	OTU1456			OTU3530
	OTU3340			OTU706
	OTU5349			OTU4651
	OTU2821			OTU3434
	OTU4349			OTU3884
	OTU4438			OTU3885
	OTU4439			OTU3887
	OTU3422			OTU3880
	OTU4436			OTU3881
	OTU4341			OTU3882
	OTU3427			OTU1069
	OTU3424			OTU3902
	OTU4433			OTU5400
	OTU944			OTU3889
	OTU1905			OTU6147
	OTU4503			OTU6144
	OTU4504			OTU6142
	OTU4505			OTU6140
	OTU4508			OTU6141
	OTU4509			OTU2443
	OTU2215			OTU2697
	OTU4232			OTU6148
	OTU8			OTU2442
	OTU3511			OTU1644
	OTU4			OTU3602
	OTU5			OTU1646
	OTU3518			OTU1647
	OTU4722			OTU2328
	OTU4727			OTU1643
	OTU3724			OTU2137
	OTU4114			OTU2329
	OTU3226			OTU3908
	OTU11			OTU3141
	OTU4408			OTU3601
	OTU3603			OTU4653
	OTU4656			OTU795
	OTU4657			OTU4650
	OTU3607			OTU4450
	OTU4653			OTU5309
	OTU2770			OTU5308
	OTU4658			OTU4827
	OTU2776			OTU2325
	OTU4036			OTU3604
	OTU1149			OTU5300
	OTU1142			OTU5302
	OTU1140			OTU5307
	OTU1147			OTU5306
	OTU1144			OTU50
	OTU2833			OTU2770
	OTU3772			OTU2448
	OTU1858			OTU2773
	OTU1857			OTU875
	OTU1850			OTU3144
	OTU2396			OTU3609
	OTU481			OTU871
	OTU482			OTU870
	OTU483			OTU872
	OTU484			OTU4658
	OTU485			OTU879
	OTU338			OTU878
	OTU487			OTU4488
	OTU488			OTU2973
	OTU337			OTU2972
	OTU332			OTU5235
	OTU333			OTU5234
	OTU330			OTU5237
	OTU331			OTU5236
	OTU1929			OTU5231
	OTU1928			OTU5233
	OTU6257			OTU5232
	OTU1920			OTU5015
	OTU3367			OTU5014
	OTU3366			OTU5017
	OTU1925			OTU4019
	OTU1924			OTU4548
	OTU3362			OTU5546
	OTU3162			OTU5545
	OTU1757			OTU5544
	OTU731			OTU4012
	OTU152			OTU4545
	OTU153			OTU5549
	OTU150			OTU5548
	OTU156			OTU4016
	OTU157			OTU4541
	OTU154			OTU4014
	OTU155			OTU4015
	OTU938			OTU3433
	OTU1630			OTU5787
	OTU2168			OTU1257
	OTU931			OTU5780
	OTU932			OTU5783
	OTU933			OTU5782
	OTU934			OTU1259
	OTU935			OTU2974
	OTU936			OTU5789
	OTU937			OTU5073
	OTU6111			OTU1492
	OTU4539			OTU4882
	OTU3941			OTU1499
	OTU3942			OTU4978
	OTU3945			OTU4207
	OTU804			OTU4306
	OTU805			OTU3467
	OTU806			OTU3464
	OTU807			OTU4305
	OTU800			OTU3462
	OTU801			OTU3463
	OTU802			OTU4300
	OTU803			OTU3461
	OTU3822			OTU2807
	OTU808			OTU899
	OTU1703			OTU3468
	OTU4536			OTU3469
	OTU1705			OTU5161
	OTU1704			OTU5160
	OTU1707			OTU5163
	OTU1706			OTU898
	OTU2012			OTU3379
	OTU3387			OTU4451
	OTU3385			OTU5167
	OTU4868			OTU5766
	OTU3986			OTU5169
	OTU1635			OTU5168
	OTU4242			OTU5765
	OTU3981			OTU957
	OTU953			OTU5491
	OTU1999			OTU5490
	OTU1444			OTU5493
	OTU1445			OTU5492
	OTU1443			OTU5495
	OTU1440			OTU5494
	OTU1441			OTU5497
	OTU1448			OTU5499
	OTU1449			OTU5498
	OTU624			OTU677
	OTU4245			OTU4788
	OTU626			OTU4789
	OTU4494			OTU5761
	OTU3295			OTU3577
	OTU5356			OTU676
	OTU5355			OTU4783
	OTU4409			OTU5760
	OTU5133			OTU4784
	OTU5137			OTU4785
	OTU2836			OTU4162
	OTU2834			OTU4163
	OTU4402			OTU3792
	OTU4405			OTU3793
	OTU4404			OTU4166
	OTU2830			OTU4167
	OTU2943			OTU3796
	OTU3538			OTU3797
	OTU4535			OTU3798
	OTU4530			OTU3799
	OTU4532			OTU4168
	OTU4714			OTU4169
	OTU4241			OTU3747
	OTU4240			OTU4764
	OTU4713			OTU4765
	OTU4718			OTU4766
	OTU4087			OTU4767
	OTU4086			OTU4760
	OTU4080			OTU4761
	OTU5625			OTU4763
	OTU4089			OTU1799
	OTU5620			OTU4768
	OTU5621			OTU4769
	OTU4495			OTU4237
	OTU4492			OTU3746
	OTU3441			OTU4112
	OTU5148			OTU1079
	OTU4661			OTU1063
	OTU4665			OTU1073
	OTU4664			OTU4111
	OTU4667			OTU17
	OTU4391			OTU5824
	OTU4397			OTU5826
	OTU4399			OTU5827
	OTU1156			OTU3084
	OTU1157			OTU5829
	OTU2490			OTU3086
	OTU671			OTU3087
	OTU5921			OTU3081
	OTU3708			OTU3082
	OTU3703			OTU384
	OTU3701			OTU3648
	OTU3700			OTU3649
	OTU3705			OTU3646
	OTU1848			OTU3644
	OTU1840			OTU3645
	OTU1841			OTU3642
	OTU1846			OTU3643
	OTU1847			OTU3640
	OTU1844			OTU3641
	OTU2381			OTU3788
	OTU2547			OTU4035
	OTU83			OTU1105
	OTU80			OTU5089
	OTU86			OTU1103
	OTU89			OTU3019
	OTU3258			OTU4801
	OTU1934			OTU6202
	OTU329			OTU3402
	OTU328			OTU2681
	OTU499			OTU2680
	OTU1931			OTU2683
	OTU325			OTU5958
	OTU496			OTU2684
	OTU327			OTU2687
	OTU326			OTU2689
	OTU493			OTU2688
	OTU492			OTU5950
	OTU323			OTU5951
	OTU322			OTU5952
	OTU1811			OTU5953
	OTU3378			OTU3862
	OTU3379			OTU3315
	OTU824			OTU3860
	OTU1728			OTU4360
	OTU3373			OTU4973
	OTU3371			OTU3317
	OTU1812			OTU3371
	OTU3178			OTU6238
	OTU3179			OTU3401
	OTU3251			OTU3866
	OTU3177			OTU5079
	OTU4973			OTU2805
	OTU925			OTU3867
	OTU924			OTU4231
	OTU923			OTU4363
	OTU921			OTU3259
	OTU141			OTU3864
	OTU142			OTU3255
	OTU929			OTU4974
	OTU928			OTU4977
	OTU1622			OTU3256
	OTU1623			OTU3251
	OTU1621			OTU1814
	OTU2159			OTU1817
	OTU2158			OTU3252
	OTU1624			OTU2359
	OTU1625			OTU2353
	OTU2154			OTU2352
	OTU2157			OTU2350
	OTU2150			OTU3408
	OTU2152			OTU3409
	OTU780			OTU255
	OTU4790			OTU2778
	OTU3952			OTU603
	OTU813			OTU601
	OTU812			OTU606
	OTU811			OTU607
	OTU810			OTU605
	OTU817			OTU2234
	OTU816			OTU2238
	OTU815			OTU3672
	OTU814			OTU3329
	OTU819			OTU3328
	OTU818			OTU6218
	OTU1715			OTU6216
	OTU2025			OTU6217
	OTU1713			OTU3323
	OTU4875			OTU3322
	OTU3391			OTU3407
	OTU3392			OTU3324
	OTU3398			OTU6210
	OTU741			OTU268
	OTU1432			OTU264
	OTU1434			OTU265
	OTU745			OTU110
	OTU1439			OTU5855
	OTU1438			OTU118
	OTU941			OTU119
	OTU2849			OTU4593
	OTU940			OTU3679
	OTU767			OTU280
	OTU942			OTU6134
	OTU5386			OTU5856
	OTU5388			OTU4118
	OTU1387			OTU504
	OTU5434			OTU288
	OTU1380			OTU4590
	OTU1383			OTU2129
	OTU1382			OTU2124
	OTU1549			OTU5068
	OTU1547			OTU2121
	OTU1545			OTU4596
	OTU1542			OTU4997
	OTU1541			OTU4996
	OTU1540			OTU4994
	OTU4529			OTU4991
	OTU4524			OTU4990
	OTU4702			OTU5861
	OTU4703			OTU4046
	OTU3573			OTU4999
	OTU3574			OTU4998
	OTU3576			OTU97
	OTU4257			OTU4571
	OTU3579			OTU842
	OTU668			OTU844
	OTU4096			OTU6048
	OTU4095			OTU6047
	OTU5653			OTU6046
	OTU5656			OTU6045
	OTU5654			OTU6041
	OTU1098			OTU3562
	OTU1092			OTU3131
	OTU1094			OTU5228
	OTU1097			OTU3749
	OTU4416			OTU5222
	OTU4417			OTU5223
	OTU3443			OTU5221
	OTU4413			OTU5226
	OTU4545			OTU5227
	OTU2716			OTU5224
	OTU4677			OTU5225
	OTU4674			OTU5550
	OTU4675			OTU4578
	OTU1165			OTU5552
	OTU1166			OTU5006
	OTU1161			OTU2908
	OTU1160			OTU5557
	OTU4388			OTU5558
	OTU4389			OTU5559
	OTU4387			OTU4573
	OTU4384			OTU5009
	OTU4385			OTU2902
	OTU4382			OTU2903
	OTU1365			OTU4577
	OTU1364			OTU4576
	OTU1363			OTU5792
	OTU1362			OTU1248
	OTU1361			OTU5798
	OTU1360			OTU5799
	OTU1369			OTU1390
	OTU5934			OTU1480
	OTU3716			OTU1481
	OTU6212			OTU1487
	OTU754			OTU1484
	OTU3005			OTU2873
	OTU3000			OTU1489
	OTU755			OTU3560
	OTU98			OTU5314
	OTU94			OTU2871
	OTU95			OTU5312
	OTU97			OTU5313
	OTU4357			OTU5310
	OTU92			OTU5311
	OTU318			OTU6149
	OTU319			OTU5318
	OTU1940			OTU4373
	OTU1945			OTU4372
	OTU310			OTU4371
	OTU311			OTU3410
	OTU312			OTU4377
	OTU313			OTU4376
	OTU315			OTU4375
	OTU316			OTU4374
	OTU317			OTU4379
	OTU4352			OTU3418
	OTU5051			OTU2567
	OTU2443			OTU5178
	OTU799			OTU4444
	OTU794			OTU5177
	OTU795			OTU6092
	OTU3663			OTU5175
	OTU791			OTU5172
	OTU792			OTU5173
	OTU793			OTU5170
	OTU558			OTU2879
	OTU559			OTU5488
	OTU556			OTU5489
	OTU557			OTU5487
	OTU554			OTU5484
	OTU555			OTU2138
	OTU552			OTU5481
	OTU553			OTU533
	OTU550			OTU1585
	OTU551			OTU1584
	OTU952			OTU2693
	OTU777			OTU4946
	OTU774			OTU6223
	OTU775			OTU4199
	OTU957			OTU4198
	OTU954			OTU4197
	OTU771			OTU4195
	OTU958			OTU4194
	OTU959			OTU4193
	OTU778			OTU2728
	OTU779			OTU4191
	OTU30			OTU4751
	OTU4581			OTU4750
	OTU2142			OTU4753
	OTU5505			OTU4755
	OTU1893			OTU4209
	OTU1892			OTU4208
	OTU1899			OTU3527
	OTU1898			OTU4206
	OTU4683			OTU3525
	OTU702			OTU3523
	OTU3932			OTU4202
	OTU3928			OTU4201
	OTU3923			OTU4200
	OTU3921			OTU4683
	OTU3926			OTU4682
	OTU3924			OTU4681
	OTU2032			OTU4680
	OTU423			OTU4687
	OTU2038			OTU4686
	OTU1768			OTU4685
	OTU177			OTU4684
	OTU171			OTU1061
	OTU3816			OTU4689
	OTU3813			OTU4688
	OTU179			OTU1064
	OTU5731			OTU2418
	OTU5736			OTU4847
	OTU1420			OTU2726
	OTU1422			OTU3818
	OTU1424			OTU2727
	OTU1425			OTU60
	OTU1426			OTU5818
	OTU3456			OTU4848
	OTU2859			OTU5814
	OTU172			OTU4949
	OTU4452			OTU5810
	OTU1398			OTU5813
	OTU1392			OTU5812
	OTU1390			OTU3639
	OTU1391			OTU3638
	OTU1396			OTU3633
	OTU1394			OTU178
	OTU5391			OTU3631
	OTU1558			OTU3630
	OTU1555			OTU3637
	OTU1556			OTU3636
	OTU1557			OTU3635
[truncated: 1,835 more rows]

## Sheet: Table S8
Table S8. Details of differentially expressed genes in Aspergillus flavus.
Gene_id	Gene description	FC (AfS/Af)	Log2FC (AfS/Af)	P value	P adjust	Significant	Regulate
gene-G4B84_000002	hypothetical protein	0.378	-1.4039	5.23232e-06	3.83399e-05	yes	down
gene-G4B84_000004	hypothetical protein	0.035	-4.85707	0.000409645	0.00180681	yes	down
gene-G4B84_000007	hypothetical protein	0.436	-1.19679	0.00621094	0.0192929	yes	down
gene-G4B84_000016	hypothetical protein	10.779	3.43016	1.61248e-35	4.22995e-33	yes	up
gene-G4B84_000022	hypothetical protein	0.293	-1.76926	8.12343e-10	1.2876e-08	yes	down
gene-G4B84_000041	hypothetical protein	0.367	-1.44583	8.45327e-07	7.42883e-06	yes	down
gene-G4B84_000042	hypothetical protein	0.22	-2.18367	7.36526e-20	5.08445e-18	yes	down
gene-G4B84_000045	hypothetical protein	0.233	-2.10316	1.21145e-11	2.55769e-10	yes	down
gene-G4B84_000047	hypothetical protein	0.141	-2.82877	0.00187654	0.0068848	yes	down
gene-G4B84_000048	hypothetical protein	0.364	-1.45803	7.5727e-09	1.00966e-07	yes	down
gene-G4B84_000049	hypothetical protein	0.456	-1.13315	1.71119e-08	2.13756e-07	yes	down
gene-G4B84_000050	hypothetical protein	3.467	1.79352	0.000202067	0.000977091	yes	up
gene-G4B84_000051	hypothetical protein	2.755	1.46203	1.25423e-05	8.40397e-05	yes	up
gene-G4B84_000052	hypothetical protein	4.27	2.09416	0.000118612	0.000611596	yes	up
gene-G4B84_000053	hypothetical protein	0.496	-1.01048	9.92418e-08	1.06477e-06	yes	down
gene-G4B84_000061	hypothetical protein	0.333	-1.58673	2.95467e-06	2.31221e-05	yes	down
gene-G4B84_000064	hypothetical protein	6.309	2.65734	9.89552e-33	2.07667e-30	yes	up
gene-G4B84_000072	hypothetical protein	0.006	-7.2887	3.16387e-07	3.0825e-06	yes	down
gene-G4B84_000073	hypothetical protein	3.799	1.92571	8.42005e-05	0.000449397	yes	up
gene-G4B84_000074	hypothetical protein	2.579	1.36668	1.85784e-05	0.000118941	yes	up
gene-G4B84_000075	hypothetical protein	8.633	3.10985	5.81388e-11	1.1112e-09	yes	up
gene-G4B84_000076	hypothetical protein	20.161	4.33352	4.21325e-09	5.81705e-08	yes	up
gene-G4B84_000077	hypothetical protein	0.375	-1.41599	0.00281337	0.0097783	yes	down
gene-G4B84_000081	hypothetical protein	0.227	-2.13625	3.00409e-11	5.93634e-10	yes	down
gene-G4B84_000098	hypothetical protein	11.909	3.574	6.99318e-14	2.19043e-12	yes	up
gene-G4B84_000112	hypothetical protein	3.284	1.71528	0.0137281	0.0374153	yes	up
gene-G4B84_000117	hypothetical protein	9.812	3.29458	3.96483e-16	1.74802e-14	yes	up
gene-G4B84_000118	hypothetical protein	5.874	2.55443	4.47908e-07	4.19634e-06	yes	up
gene-G4B84_000119	hypothetical protein	17.699	4.14562	5.57099e-16	2.37628e-14	yes	up
gene-G4B84_000126	hypothetical protein	2.295	1.1987	0.0186237	0.0480734	yes	up
gene-G4B84_000127	hypothetical protein	3.638	1.86315	0.000957082	0.00379255	yes	up
gene-G4B84_000128	hypothetical protein	5.206	2.38012	4.72328e-05	0.000273351	yes	up
gene-G4B84_000133	hypothetical protein	3.694	1.88518	0.00705502	0.0215593	yes	up
gene-G4B84_000136	hypothetical protein	2.977	1.57399	5.34351e-16	2.28855e-14	yes	up
gene-G4B84_000148	hypothetical protein	4.021	2.0075	0.000853706	0.00343067	yes	up
gene-G4B84_000149	hypothetical protein	4.958	2.30967	0.000421863	0.00185136	yes	up
gene-G4B84_000151	hypothetical protein	2.641	1.40096	3.51115e-06	2.69711e-05	yes	up
gene-G4B84_000152	hypothetical protein	4.595	2.20021	4.07404e-30	7.24558e-28	yes	up
gene-G4B84_000153	hypothetical protein	704.654	9.46077	9.53324e-30	1.63987e-27	yes	up
gene-G4B84_000154	hypothetical protein	4.769	2.25373	3.39545e-07	3.29283e-06	yes	up
gene-G4B84_000155	hypothetical protein	3.132	1.64708	7.8505e-11	1.47099e-09	yes	up
gene-G4B84_000157	hypothetical protein	2.969	1.56989	1.26123e-11	2.64683e-10	yes	up
gene-G4B84_000158	hypothetical protein	7.579	2.92199	1.14906e-25	1.41848e-23	yes	up
gene-G4B84_000163	hypothetical protein	0.358	-1.48043	5.69141e-05	0.000319529	yes	down
gene-G4B84_000165	hypothetical protein	0.491	-1.0274	2.51955e-06	2.00169e-05	yes	down
gene-G4B84_000173	hypothetical protein	2.256	1.17389	7.67985e-05	0.000413891	yes	up
gene-G4B84_000177	hypothetical protein	0.076	-3.71137	0.0135917	0.0370916	yes	down
gene-G4B84_000181	hypothetical protein	4.416	2.14262	5.42253e-10	8.89041e-09	yes	up
gene-G4B84_000182	hypothetical protein	2.535	1.34208	0.00553741	0.0174591	yes	up
gene-G4B84_000184	hypothetical protein	2.603	1.38022	1.70149e-05	0.000110276	yes	up
gene-G4B84_000185	hypothetical protein	2.119	1.08336	0.00333439	0.0113523	yes	up
gene-G4B84_000189	hypothetical protein	2.136	1.09513	1.2729e-05	8.50736e-05	yes	up
gene-G4B84_000198	hypothetical protein	0.002	-8.8695	1.4657e-12	3.60179e-11	yes	down
gene-G4B84_000205	hypothetical protein	9.047	3.17749	2.14247e-19	1.37079e-17	yes	up
gene-G4B84_000206	hypothetical protein	4.338	2.11717	3.82167e-05	0.000226302	yes	up
gene-G4B84_000211	hypothetical protein	2.693	1.42941	0.000204734	0.000987714	yes	up
gene-G4B84_000218	hypothetical protein	0.395	-1.33969	3.41362e-10	5.74945e-09	yes	down
gene-G4B84_000219	hypothetical protein	0.458	-1.12791	1.00058e-08	1.301e-07	yes	down
gene-G4B84_000230	hypothetical protein	2.598	1.37747	1.49207e-06	1.24158e-05	yes	up
gene-G4B84_000234	hypothetical protein	0.372	-1.42712	9.74157e-06	6.75154e-05	yes	down
gene-G4B84_000236	hypothetical protein	0.376	-1.41128	2.24197e-06	1.79717e-05	yes	down
gene-G4B84_000239	hypothetical protein	5.576	2.47913	3.96302e-05	0.000233618	yes	up
gene-G4B84_000254	hypothetical protein	0.491	-1.02632	2.19011e-08	2.68467e-07	yes	down
gene-G4B84_000256	hypothetical protein	0.419	-1.25607	2.88684e-10	4.98217e-09	yes	down
gene-G4B84_000272	hypothetical protein	2.458	1.29764	3.24974e-05	0.000195412	yes	up
gene-G4B84_000279	hypothetical protein	0.467	-1.09742	0.0154553	0.0412443	yes	down
gene-G4B84_000280	hypothetical protein	0.495	-1.01581	0.0103704	0.0296503	yes	down
gene-G4B84_000288	hypothetical protein	0.487	-1.0369	2.81817e-05	0.000172025	yes	down
gene-G4B84_000289	hypothetical protein	2.429	1.28037	9.76544e-08	1.04988e-06	yes	up
gene-G4B84_000296	hypothetical protein	2.2	1.13719	0.00256158	0.0090318	yes	up
gene-G4B84_000314	hypothetical protein	0.001	-10.1149	6.9917e-15	2.5211e-13	yes	down
gene-G4B84_000322	hypothetical protein	0.001	-9.83166	7.66635e-15	2.71767e-13	yes	down
gene-G4B84_000334	hypothetical protein	3.689	1.88313	3.84976e-11	7.52245e-10	yes	up
gene-G4B84_000335	hypothetical protein	4.078	2.02792	0.000111139	0.000576747	yes	up
gene-G4B84_000337	hypothetical protein	2.19	1.13089	0.00927561	0.0271455	yes	up
gene-G4B84_000339	hypothetical protein	4.382	2.13147	0.0024537	0.00870409	yes	up
gene-G4B84_000341	hypothetical protein	2.987	1.57886	7.17824e-06	5.14138e-05	yes	up
gene-G4B84_000346	hypothetical protein	0.239	-2.0623	0.000261963	0.00122277	yes	down
gene-G4B84_000355	hypothetical protein	2.376	1.24857	2.77418e-13	7.96885e-12	yes	up
gene-G4B84_000356	hypothetical protein	2.104	1.07285	5.22309e-07	4.83724e-06	yes	up
gene-G4B84_000362	hypothetical protein	0.478	-1.06435	0.00623194	0.0193409	yes	down
gene-G4B84_000363	hypothetical protein	0.213	-2.23155	4.99191e-16	2.15556e-14	yes	down
gene-G4B84_000368	hypothetical protein	2.966	1.56871	1.94609e-06	1.58543e-05	yes	up
gene-G4B84_000370	hypothetical protein	0.339	-1.56012	1.49832e-06	1.24481e-05	yes	down
gene-G4B84_000373	hypothetical protein	6.154	2.62161	1.41334e-15	5.66037e-14	yes	up
gene-G4B84_000376	hypothetical protein	2.309	1.20719	0.000333118	0.00151317	yes	up
gene-G4B84_000380	hypothetical protein	4.234	2.08192	6.63424e-08	7.37427e-07	yes	up
gene-G4B84_000382	hypothetical protein	7.463	2.8997	0.0034089	0.0115498	yes	up
gene-G4B84_000389	hypothetical protein	0.328	-1.60773	0.00293244	0.0101317	yes	down
gene-G4B84_000393	hypothetical protein	3.112	1.63776	3.79157e-06	2.88715e-05	yes	up
gene-G4B84_000395	hypothetical protein	0.47	-1.08859	5.34963e-11	1.02621e-09	yes	down
gene-G4B84_000401	hypothetical protein	2.259	1.17574	1.15524e-05	7.8206e-05	yes	up
gene-G4B84_000402	hypothetical protein	0.195	-2.36117	1.07993e-14	3.7647e-13	yes	down
gene-G4B84_000405	hypothetical protein	3.299	1.72219	9.98024e-13	2.53566e-11	yes	up
gene-G4B84_000414	hypothetical protein	34.158	5.09417	4.42609e-08	5.10362e-07	yes	up
gene-G4B84_000425	hypothetical protein	0.001	-9.63199	1.88378e-13	5.58375e-12	yes	down
gene-G4B84_000426	hypothetical protein	0.027	-5.23464	0.0136325	0.0371912	yes	down
gene-G4B84_000427	hypothetical protein	0.422	-1.2443	2.04652e-14	6.86073e-13	yes	down
gene-G4B84_000434	hypothetical protein	0.482	-1.0543	0.00235599	0.0084115	yes	down
gene-G4B84_000441	hypothetical protein	2.968	1.56939	0.00726382	0.0221182	yes	up
gene-G4B84_000446	hypothetical protein	5.368	2.42448	3.19901e-11	6.2978e-10	yes	up
gene-G4B84_000447	hypothetical protein	0.284	-1.81604	3.70044e-14	1.2134e-12	yes	down
gene-G4B84_000455	hypothetical protein	0.055	-4.18952	0.0189287	0.048574	yes	down
gene-G4B84_000456	hypothetical protein	0.149	-2.7439	4.79662e-07	4.46989e-06	yes	down
gene-G4B84_000458	hypothetical protein	0.334	-1.58342	5.00103e-06	3.69155e-05	yes	down
gene-G4B84_000461	hypothetical protein	23.577	4.55931	3.13961e-30	5.77963e-28	yes	up
gene-G4B84_000463	hypothetical protein	0.124	-3.00972	0.0108279	0.0307407	yes	down
gene-G4B84_000465	hypothetical protein	0.371	-1.43219	0.00263468	0.00923987	yes	down
gene-G4B84_000469	hypothetical protein	0.437	-1.19335	7.03334e-07	6.28627e-06	yes	down
gene-G4B84_000477	hypothetical protein	2.676	1.42034	0.000411396	0.00181149	yes	up
gene-G4B84_000478	hypothetical protein	0.452	-1.14507	0.0019623	0.00717186	yes	down
gene-G4B84_000479	hypothetical protein	4.403	2.13857	1.61762e-11	3.33472e-10	yes	up
gene-G4B84_000483	hypothetical protein	5.658	2.50022	6.10298e-09	8.23117e-08	yes	up
gene-G4B84_000485	hypothetical protein	0.253	-1.98164	4.40419e-08	5.08396e-07	yes	down
gene-G4B84_000486	hypothetical protein	0.403	-1.31084	2.6531e-06	2.09631e-05	yes	down
gene-G4B84_000487	hypothetical protein	0.16	-2.64303	2.64636e-15	1.01715e-13	yes	down
gene-G4B84_000489	hypothetical protein	0.336	-1.57354	0.00767747	0.0232027	yes	down
gene-G4B84_000491	hypothetical protein	0.207	-2.26988	0.000526865	0.00224185	yes	down
gene-G4B84_000492	hypothetical protein	0.275	-1.86008	1.39816e-05	9.25024e-05	yes	down
gene-G4B84_000493	hypothetical protein	0.191	-2.39136	3.84268e-07	3.6816e-06	yes	down
gene-G4B84_000499	hypothetical protein	0.094	-3.41783	1.16462e-31	2.30572e-29	yes	down
gene-G4B84_000503	hypothetical protein	9.379	3.22942	3.97707e-09	5.50546e-08	yes	up
gene-G4B84_000506	hypothetical protein	0.143	-2.80355	1.20619e-13	3.61615e-12	yes	down
gene-G4B84_000509	hypothetical protein	0.457	-1.13086	0.000216841	0.00103754	yes	down
gene-G4B84_000510	hypothetical protein	0.411	-1.28432	1.49691e-06	1.24462e-05	yes	down
gene-G4B84_000522	hypothetical protein	2.181	1.1251	0.00199258	0.00726432	yes	up
gene-G4B84_000529	hypothetical protein	0.427	-1.22722	9.60234e-06	6.66826e-05	yes	down
gene-G4B84_000542	hypothetical protein	3.263	1.70613	3.82259e-08	4.46656e-07	yes	up
gene-G4B84_000553	hypothetical protein	5.963	2.57607	7.62557e-09	1.01542e-07	yes	up
gene-G4B84_000557	hypothetical protein	2.009	1.00656	0.000376454	0.00167734	yes	up
gene-G4B84_000558	hypothetical protein	2.025	1.01811	0.00231082	0.00828406	yes	up
gene-G4B84_000559	hypothetical protein	11.4	3.51098	2.50468e-16	1.1527e-14	yes	up
gene-G4B84_000577	hypothetical protein	2.871	1.52164	1.95847e-05	0.000124591	yes	up
gene-G4B84_000589	hypothetical protein	2.887	1.52975	0.00311307	0.0106855	yes	up
gene-G4B84_000601	hypothetical protein	2.696	1.43108	0.00182877	0.00673781	yes	up
gene-G4B84_000602	hypothetical protein	2.183	1.12639	0.000823199	0.00333507	yes	up
gene-G4B84_000608	hypothetical protein	3.831	1.93769	9.9856e-06	6.90698e-05	yes	up
gene-G4B84_000624	hypothetical protein	0.242	-2.0475	5.35062e-06	3.9152e-05	yes	down
gene-G4B84_000630	hypothetical protein	6.56	2.71379	3.53327e-07	3.41386e-06	yes	up
gene-G4B84_000651	hypothetical protein	0.132	-2.92262	0.00197715	0.00721859	yes	down
gene-G4B84_000668	hypothetical protein	2.489	1.31577	1.12351e-05	7.63536e-05	yes	up
gene-G4B84_000669	hypothetical protein	14.323	3.84027	1.9375e-33	4.32556e-31	yes	up
gene-G4B84_000675	hypothetical protein	0.295	-1.76291	2.19879e-13	6.46272e-12	yes	down
gene-G4B84_000676	hypothetical protein	2.553	1.35208	0.00995986	0.0286797	yes	up
gene-G4B84_000683	hypothetical protein	2.001	1.00089	0.00099529	0.00392764	yes	up
gene-G4B84_000684	hypothetical protein	8.184	3.03273	3.96534e-10	6.6361e-09	yes	up
gene-G4B84_000685	hypothetical protein	4.341	2.11795	0.00121626	0.00469891	yes	up
gene-G4B84_000690	hypothetical protein	5.551	2.47271	2.47294e-15	9.61059e-14	yes	up
gene-G4B84_000699	hypothetical protein	5.745	2.52225	1.29676e-05	8.63384e-05	yes	up
gene-G4B84_000700	hypothetical protein	5.386	2.42923	4.42345e-10	7.34419e-09	yes	up
gene-G4B84_000714	hypothetical protein	2.941	1.55652	0.0024356	0.00864865	yes	up
gene-G4B84_000716	hypothetical protein	778.343	9.60426	1.36725e-12	3.38363e-11	yes	up
gene-G4B84_000721	hypothetical protein	2.903	1.53747	7.02727e-06	5.04907e-05	yes	up
gene-G4B84_000722	hypothetical protein	2.909	1.54053	4.90415e-08	5.58732e-07	yes	up
gene-G4B84_000724	hypothetical protein	2.847	1.50932	2.92879e-05	0.000177858	yes	up
gene-G4B84_000725	hypothetical protein	0.496	-1.01041	0.000407743	0.00180211	yes	down
gene-G4B84_000728	hypothetical protein	17.848	4.15767	6.54425e-06	4.73578e-05	yes	up
gene-G4B84_000729	hypothetical protein	0.015	-6.08855	0.00929418	0.0271578	yes	down
gene-G4B84_000741	hypothetical protein	2.589	1.37254	0.000380731	0.00169459	yes	up
gene-G4B84_000744	hypothetical protein	3.498	1.80644	0.00349931	0.0117989	yes	up
gene-G4B84_000746	hypothetical protein	40.835	5.35174	5.35802e-09	7.31101e-08	yes	up
gene-G4B84_000747	hypothetical protein	2.314	1.21066	0.0106414	0.030293	yes	up
gene-G4B84_000748	hypothetical protein	4.187	2.06576	8.45323e-07	7.42883e-06	yes	up
gene-G4B84_000750	hypothetical protein	6.434	2.6858	0.0032055	0.010974	yes	up
gene-G4B84_000754	hypothetical protein	0.03	-5.08258	1.85778e-12	4.44048e-11	yes	down
gene-G4B84_000756	hypothetical protein	0.233	-2.10239	1.82924e-21	1.53554e-19	yes	down
gene-G4B84_000757	hypothetical protein	0.282	-1.82452	1.12224e-05	7.63536e-05	yes	down
gene-G4B84_000758	hypothetical protein	3.991	1.9968	6.90793e-07	6.20059e-06	yes	up
gene-G4B84_000772	hypothetical protein	3.004	1.58677	2.57662e-08	3.10764e-07	yes	up
gene-G4B84_000773	hypothetical protein	3.36	1.7486	4.14036e-06	3.11879e-05	yes	up
gene-G4B84_000778	hypothetical protein	27.952	4.80489	1.12276e-20	8.47566e-19	yes	up
gene-G4B84_000781	hypothetical protein	0.003	-8.22772	4.36722e-10	7.27384e-09	yes	down
gene-G4B84_000787	hypothetical protein	0.254	-1.97569	0.00272261	0.00950378	yes	down
gene-G4B84_000791	hypothetical protein	0.435	-1.19949	2.35561e-05	0.000146517	yes	down
gene-G4B84_000797	hypothetical protein	0.157	-2.67023	1.65606e-32	3.40726e-30	yes	down
gene-G4B84_000798	hypothetical protein	2.266	1.17986	4.87766e-05	0.000280599	yes	up
gene-G4B84_000822	hypothetical protein	0.499	-1.00212	0.0190634	0.0488719	yes	down
gene-G4B84_000828	hypothetical protein	0.286	-1.80771	4.92433e-05	0.000282819	yes	down
gene-G4B84_000829	hypothetical protein	2.636	1.39841	1.62659e-05	0.000106012	yes	up
gene-G4B84_000838	hypothetical protein	2.936	1.55398	1.3027e-07	1.36284e-06	yes	up
gene-G4B84_000843	hypothetical protein	5.49	2.45688	0.000543734	0.00230428	yes	up
gene-G4B84_000845	hypothetical protein	0.387	-1.36932	2.35332e-10	4.10872e-09	yes	down
gene-G4B84_000849	hypothetical protein	0.336	-1.57365	8.75064e-06	6.12136e-05	yes	down
gene-G4B84_000850	hypothetical protein	0.303	-1.72053	2.55773e-05	0.000157687	yes	down
gene-G4B84_000852	hypothetical protein	9.528	3.25212	5.74865e-07	5.25441e-06	yes	up
gene-G4B84_000853	hypothetical protein	2.047	1.03321	0.00512459	0.0163342	yes	up
gene-G4B84_000856	hypothetical protein	4.315	2.10924	8.59497e-10	1.35213e-08	yes	up
gene-G4B84_000866	hypothetical protein	2.098	1.06908	0.00249849	0.00884504	yes	up
gene-G4B84_000870	hypothetical protein	0.229	-2.12468	7.05723e-06	5.06508e-05	yes	down
gene-G4B84_000874	hypothetical protein	2.32	1.2141	7.0833e-06	5.08032e-05	yes	up
gene-G4B84_000879	hypothetical protein	2.627	1.39324	4.49397e-08	5.17052e-07	yes	up
gene-G4B84_000881	hypothetical protein	0.455	-1.13537	0.0100412	0.0288585	yes	down
gene-G4B84_000888	hypothetical protein	4.787	2.25925	0.00547736	0.0173034	yes	up
gene-G4B84_000889	hypothetical protein	3.24	1.69614	0.000626734	0.00261069	yes	up
gene-G4B84_000890	hypothetical protein	380.781	8.57282	8.40251e-149	4.40838e-145	yes	up
gene-G4B84_000892	hypothetical protein	2.01	1.0074	0.000848466	0.0034124	yes	up
gene-G4B84_000897	hypothetical protein	0.287	-1.80271	1.25107e-12	3.12559e-11	yes	down
gene-G4B84_000898	hypothetical protein	0.233	-2.10094	1.50825e-06	1.25206e-05	yes	down
gene-G4B84_000903	hypothetical protein	2.497	1.31998	2.47633e-05	0.000153209	yes	up
gene-G4B84_000905	hypothetical protein	0.47	-1.0891	1.0751e-05	7.35398e-05	yes	down
gene-G4B84_000907	hypothetical protein	0.395	-1.33902	2.04068e-08	2.51324e-07	yes	down
gene-G4B84_000912	hypothetical protein	3.145	1.65284	6.62219e-06	4.779e-05	yes	up
gene-G4B84_000917	hypothetical protein	0.244	-2.03431	0.00117784	0.00456899	yes	down
gene-G4B84_000928	hypothetical protein	2.707	1.43694	0.00023489	0.00111022	yes	up
gene-G4B84_000929	hypothetical protein	0.396	-1.33757	5.82991e-06	4.2452e-05	yes	down
gene-G4B84_000932	hypothetical protein	0.343	-1.54205	2.74899e-05	0.000168292	yes	down
gene-G4B84_000940	hypothetical protein	6.313	2.65835	0.000901218	0.00359209	yes	up
gene-G4B84_000957	hypothetical protein	2.184	1.12699	0.000238762	0.00112548	yes	up
gene-G4B84_000966	hypothetical protein	0.337	-1.56786	5.31536e-10	8.74201e-09	yes	down
gene-G4B84_000970	hypothetical protein	0.315	-1.66589	0.000453127	0.00196555	yes	down
gene-G4B84_000973	hypothetical protein	3.821	1.93391	5.25011e-05	0.000298749	yes	up
gene-G4B84_000974	hypothetical protein	0.4	-1.321	5.88706e-12	1.29503e-10	yes	down
gene-G4B84_000984	hypothetical protein	4.011	2.00392	0.0058459	0.0183162	yes	up
gene-G4B84_000985	hypothetical protein	2.37	1.24489	5.3522e-08	6.03229e-07	yes	up
gene-G4B84_000986	hypothetical protein	6.125	2.61475	7.85666e-07	6.94523e-06	yes	up
gene-G4B84_000987	hypothetical protein	0.292	-1.77782	2.53745e-07	2.52374e-06	yes	down
gene-G4B84_000993	hypothetical protein	18.313	4.19479	0.00957724	0.0277915	yes	up
gene-G4B84_000995	hypothetical protein	0.433	-1.2081	4.07443e-07	3.87959e-06	yes	down
gene-G4B84_001000	hypothetical protein	4.359	2.12402	2.88015e-09	4.13426e-08	yes	up
gene-G4B84_001001	hypothetical protein	0.38	-1.39728	0.000238638	0.00112541	yes	down
gene-G4B84_001004	hypothetical protein	3.322	1.73193	5.10455e-06	3.75084e-05	yes	up
gene-G4B84_001008	hypothetical protein	0.383	-1.38634	4.97995e-08	5.66285e-07	yes	down
gene-G4B84_001010	hypothetical protein	2.962	1.56638	4.32976e-05	0.000252963	yes	up
gene-G4B84_001014	hypothetical protein	0.188	-2.41282	0.00890513	0.0262108	yes	down
gene-G4B84_001017	hypothetical protein	15.052	3.91188	0.00101963	0.00400921	yes	up
gene-G4B84_001027	hypothetical protein	0.401	-1.31888	1.06419e-05	7.29394e-05	yes	down
gene-G4B84_001036	hypothetical protein	2.071	1.05018	5.72315e-07	5.24141e-06	yes	up
gene-G4B84_001045	hypothetical protein	5.174	2.3712	0.000221908	0.001056	yes	up
gene-G4B84_001058	hypothetical protein	0.483	-1.04896	4.17897e-06	3.13886e-05	yes	down
gene-G4B84_001063	hypothetical protein	6.645	2.73228	6.77162e-08	7.50566e-07	yes	up
gene-G4B84_001072	hypothetical protein	2.139	1.09718	1.83172e-05	0.000117483	yes	up
gene-G4B84_001073	hypothetical protein	5.748	2.523	0.0073289	0.0222885	yes	up
gene-G4B84_001078	hypothetical protein	2.143	1.09946	0.00615818	0.019163	yes	up
gene-G4B84_001080	hypothetical protein	0.294	-1.76388	0.0078148	0.0235229	yes	down
gene-G4B84_001081	hypothetical protein	0.446	-1.16569	2.18152e-06	1.75812e-05	yes	down
gene-G4B84_001083	hypothetical protein	0.008	-6.92955	6.85682e-14	2.15415e-12	yes	down
gene-G4B84_001085	hypothetical protein	0.149	-2.74849	0.00532049	0.0169073	yes	down
gene-G4B84_001091	hypothetical protein	2.035	1.02491	0.000205862	0.000992699	yes	up
gene-G4B84_001092	hypothetical protein	4.468	2.15969	0.000133106	0.000676359	yes	up
gene-G4B84_001094	hypothetical protein	2.651	1.40681	0.000837371	0.00337554	yes	up
gene-G4B84_001096	hypothetical protein	2.727	1.44751	1.7849e-05	0.00011476	yes	up
gene-G4B84_001099	hypothetical protein	5.836	2.54488	3.00536e-16	1.35345e-14	yes	up
gene-G4B84_001100	hypothetical protein	0.42	-1.2524	6.77391e-08	7.50566e-07	yes	down
gene-G4B84_001106	hypothetical protein	5.032	2.33104	1.2848e-21	1.09605e-19	yes	up
gene-G4B84_001122	hypothetical protein	3.029	1.59882	0.0153908	0.04113	yes	up
gene-G4B84_001125	hypothetical protein	0.433	-1.20678	1.05139e-11	2.24689e-10	yes	down
gene-G4B84_001127	hypothetical protein	2.734	1.45085	1.08883e-05	7.44305e-05	yes	up
gene-G4B84_001128	hypothetical protein	0.018	-5.76923	0.000680055	0.00280166	yes	down
gene-G4B84_001129	hypothetical protein	13.024	3.70308	1.43713e-15	5.73376e-14	yes	up
gene-G4B84_001133	hypothetical protein	2.613	1.38548	2.86049e-06	2.24664e-05	yes	up
gene-G4B84_001142	hypothetical protein	14.982	3.90516	0.00375554	0.012526	yes	up
gene-G4B84_001150	hypothetical protein	2.046	1.03259	4.00356e-05	0.000235743	yes	up
gene-G4B84_001164	hypothetical protein	6.858	2.7778	1.32254e-17	6.93871e-16	yes	up
gene-G4B84_001177	hypothetical protein	2.012	1.00866	0.00232133	0.00831606	yes	up
gene-G4B84_001186	hypothetical protein	3.829	1.93715	0.0185021	0.0478067	yes	up
gene-G4B84_001187	hypothetical protein	4.118	2.04187	0.0104321	0.0297862	yes	up
gene-G4B84_001189	hypothetical protein	2.412	1.27034	0.0032087	0.010978	yes	up
gene-G4B84_001191	hypothetical protein	0.441	-1.18019	0.00252777	0.00893062	yes	down
gene-G4B84_001192	hypothetical protein	3.003	1.5866	0.00137153	0.00521807	yes	up
gene-G4B84_001195	hypothetical protein	4.802	2.26372	3.1244e-09	4.43031e-08	yes	up
gene-G4B84_001196	hypothetical protein	3.443	1.78373	0.00300108	0.0103315	yes	up
gene-G4B84_001203	hypothetical protein	3.799	1.92573	0.00985833	0.0284263	yes	up
gene-G4B84_001204	hypothetical protein	21.127	4.40099	1.10431e-07	1.1752e-06	yes	up
gene-G4B84_001207	hypothetical protein	2.004	1.00254	0.00437483	0.0142607	yes	up
gene-G4B84_001211	hypothetical protein	171.157	7.41918	5.87139e-16	2.47424e-14	yes	up
gene-G4B84_001219	hypothetical protein	3.648	1.86706	1.59951e-08	2.00862e-07	yes	up
gene-G4B84_001222	hypothetical protein	2.97	1.57053	0.000176437	0.000868364	yes	up
gene-G4B84_001233	hypothetical protein	0.487	-1.03659	0.000212736	0.00102209	yes	down
gene-G4B84_001234	hypothetical protein	3.848	1.94411	2.9304e-10	5.04904e-09	yes	up
gene-G4B84_001235	hypothetical protein	2.98	1.57524	0.0178007	0.0463137	yes	up
gene-G4B84_001243	hypothetical protein	2.493	1.31785	0.000527934	0.00224548	yes	up
gene-G4B84_001245	hypothetical protein	3.004	1.58668	0.00149721	0.00563294	yes	up
gene-G4B84_001249	hypothetical protein	0.129	-2.95749	2.54718e-10	4.42509e-09	yes	down
gene-G4B84_001252	hypothetical protein	2.555	1.35335	0.0125919	0.0349356	yes	up
gene-G4B84_001259	hypothetical protein	0.453	-1.14348	1.55587e-07	1.61004e-06	yes	down
gene-G4B84_001261	hypothetical protein	2.137	1.09559	0.00025141	0.00117823	yes	up
gene-G4B84_001262	hypothetical protein	2.401	1.26338	4.92074e-06	3.63871e-05	yes	up
gene-G4B84_001267	hypothetical protein	4.646	2.21609	7.7044e-09	1.02462e-07	yes	up
gene-G4B84_001274	hypothetical protein	595.322	9.21753	2.99244e-09	4.26626e-08	yes	up
gene-G4B84_001278	hypothetical protein	0.125	-3.00524	1.96457e-05	0.000124859	yes	down
gene-G4B84_001279	hypothetical protein	7.981	2.99654	0.000883759	0.00353268	yes	up
gene-G4B84_001292	hypothetical protein	0.117	-3.09253	1.43267e-18	8.49323e-17	yes	down
gene-G4B84_001293	hypothetical protein	0.438	-1.1907	7.93722e-06	5.62358e-05	yes	down
gene-G4B84_001299	hypothetical protein	4.051	2.0182	1.6325e-10	2.91323e-09	yes	up
gene-G4B84_001302	hypothetical protein	0.002	-9.3095	1.07199e-13	3.25097e-12	yes	down
gene-G4B84_001309	hypothetical protein	0.493	-1.02025	6.85805e-05	0.000375191	yes	down
gene-G4B84_001311	hypothetical protein	0.267	-1.90264	0.00682834	0.0209257	yes	down
gene-G4B84_001319	hypothetical protein	2.729	1.44818	0.000105108	0.000549254	yes	up
gene-G4B84_001322	hypothetical protein	0.098	-3.35743	1.74424e-05	0.000112561	yes	down
gene-G4B84_001332	hypothetical protein	3.709	1.891	0.00120678	0.00467086	yes	up
gene-G4B84_001335	hypothetical protein	4.593	2.19944	1.27729e-09	1.95373e-08	yes	up
gene-G4B84_001338	hypothetical protein	0.199	-2.33191	7.58117e-18	4.03803e-16	yes	down
gene-G4B84_001341	hypothetical protein	2.246	1.16713	7.7572e-05	0.000416989	yes	up
gene-G4B84_001349	hypothetical protein	0.268	-1.90185	8.39277e-40	2.66865e-37	yes	down
gene-G4B84_001351	hypothetical protein	4.297	2.10327	9.47557e-08	1.02502e-06	yes	up
gene-G4B84_001352	hypothetical protein	0.48	-1.05824	5.21662e-05	0.000297327	yes	down
gene-G4B84_001353	hypothetical protein	2.357	1.2371	8.00331e-05	0.00042912	yes	up
gene-G4B84_001355	hypothetical protein	2.52	1.33316	1.28008e-05	8.54447e-05	yes	up
gene-G4B84_001357	hypothetical protein	0.315	-1.66872	1.74235e-11	3.5652e-10	yes	down
gene-G4B84_001358	hypothetical protein	0.182	-2.4619	5.26044e-05	0.000299175	yes	down
gene-G4B84_001359	hypothetical protein	0.419	-1.25555	5.43116e-14	1.73747e-12	yes	down
gene-G4B84_001382	hypothetical protein	4.768	2.25334	2.21603e-07	2.23155e-06	yes	up
gene-G4B84_001384	hypothetical protein	2.48	1.31061	0.000811191	0.00328896	yes	up
gene-G4B84_001385	hypothetical protein	0.484	-1.04571	0.00975392	0.0281578	yes	down
gene-G4B84_001390	hypothetical protein	0.363	-1.46197	3.236e-13	8.9829e-12	yes	down
gene-G4B84_001392	hypothetical protein	2.577	1.36593	1.37871e-06	1.1592e-05	yes	up
gene-G4B84_001399	hypothetical protein	3.632	1.86076	5.49253e-13	1.47399e-11	yes	up
gene-G4B84_001414	hypothetical protein	0.447	-1.16113	8.85362e-07	7.74821e-06	yes	down
gene-G4B84_001420	hypothetical protein	0.208	-2.26636	1.2249e-07	1.28915e-06	yes	down
gene-G4B84_001421	hypothetical protein	0.411	-1.28275	5.0837e-11	9.80575e-10	yes	down
gene-G4B84_001422	hypothetical protein	0.472	-1.08273	0.000175623	0.000864762	yes	down
gene-G4B84_001437	hypothetical protein	0.012	-6.35316	5.53105e-05	0.000312365	yes	down
gene-G4B84_001438	hypothetical protein	0.473	-1.08015	0.0103407	0.0295815	yes	down
gene-G4B84_001441	hypothetical protein	0.239	-2.06552	0.000428425	0.00187233	yes	down
gene-G4B84_001460	hypothetical protein	0.286	-1.8051	2.22078e-11	4.48991e-10	yes	down
gene-G4B84_001468	hypothetical protein	3.616	1.85437	4.57419e-06	3.40404e-05	yes	up
gene-G4B84_001474	hypothetical protein	0.039	-4.68997	5.5158e-07	5.09484e-06	yes	down
gene-G4B84_001475	hypothetical protein	0.364	-1.45966	1.05263e-18	6.31159e-17	yes	down
gene-G4B84_001476	hypothetical protein	3.504	1.809	1.22115e-10	2.20923e-09	yes	up
gene-G4B84_001477	hypothetical protein	12.792	3.67716	5.47122e-31	1.02517e-28	yes	up
gene-G4B84_001478	hypothetical protein	0.487	-1.03779	0.000584356	0.00245462	yes	down
gene-G4B84_001484	hypothetical protein	2.63	1.39516	3.47661e-06	2.67254e-05	yes	up
gene-G4B84_001500	hypothetical protein	0.001	-10.2679	6.44391e-16	2.69386e-14	yes	down
gene-G4B84_001501	hypothetical protein	2.34	1.2265	0.0125621	0.0348748	yes	up
gene-G4B84_001505	hypothetical protein	8.37	3.06515	2.88593e-13	8.23837e-12	yes	up
gene-G4B84_001512	hypothetical protein	7.259	2.85975	5.57085e-07	5.13461e-06	yes	up
gene-G4B84_001527	hypothetical protein	32.974	5.04324	1.03132e-46	4.32866e-44	yes	up
gene-G4B84_001528	hypothetical protein	5.014	2.32583	9.73892e-12	2.09407e-10	yes	up
gene-G4B84_001542	hypothetical protein	2.397	1.26121	0.00171203	0.00635005	yes	up
gene-G4B84_001547	hypothetical protein	0.346	-1.53011	0.000103302	0.000540891	yes	down
gene-G4B84_001549	hypothetical protein	2.053	1.03802	4.65225e-05	0.00027015	yes	up
gene-G4B84_001555	hypothetical protein	111.141	6.79625	8.56904e-06	6.00635e-05	yes	up
gene-G4B84_001559	hypothetical protein	0.37	-1.43406	1.17333e-05	7.89719e-05	yes	down
gene-G4B84_001567	hypothetical protein	6.902	2.78704	1.85439e-11	3.77096e-10	yes	up
gene-G4B84_001569	hypothetical protein	0.466	-1.10119	0.000155572	0.000775497	yes	down
gene-G4B84_001571	hypothetical protein	3.297	1.72104	1.6213e-05	0.000105732	yes	up
gene-G4B84_001572	hypothetical protein	2.733	1.45029	0.00671925	0.0206397	yes	up
gene-G4B84_001576	hypothetical protein	0.178	-2.48826	0.0148417	0.0399216	yes	down
gene-G4B84_001577	hypothetical protein	2.369	1.24438	0.000433156	0.00188928	yes	up
gene-G4B84_001590	hypothetical protein	6.466	2.69284	7.1379e-07	6.36346e-06	yes	up
gene-G4B84_001591	hypothetical protein	18.89	4.23952	2.82221e-35	7.22279e-33	yes	up
gene-G4B84_001594	hypothetical protein	3.016	1.59262	8.33606e-05	0.000445595	yes	up
gene-G4B84_001599	hypothetical protein	29.57	4.88605	2.05768e-07	2.0841e-06	yes	up
gene-G4B84_001600	hypothetical protein	0.26	-1.94515	6.64558e-05	0.000364964	yes	down
gene-G4B84_001603	hypothetical protein	12.552	3.64982	1.42611e-12	3.51271e-11	yes	up
gene-G4B84_001616	hypothetical protein	6.195	2.63107	0.00473873	0.0152807	yes	up
gene-G4B84_001623	hypothetical protein	0.226	-2.1465	0.000100557	0.000527838	yes	down
gene-G4B84_001634	hypothetical protein	3.123	1.64281	0.000235526	0.00111219	yes	up
gene-G4B84_001635	hypothetical protein	0.433	-1.2087	8.5223e-05	0.000453931	yes	down
gene-G4B84_001641	hypothetical protein	2.736	1.4521	0.000153962	0.000768014	yes	up
gene-G4B84_001642	hypothetical protein	3.334	1.73722	0.00313064	0.0107382	yes	up
gene-G4B84_001644	hypothetical protein	2.058	1.04102	0.0179147	0.0465524	yes	up
gene-G4B84_001645	hypothetical protein	6.908	2.78837	1.07408e-11	2.28829e-10	yes	up
gene-G4B84_001649	hypothetical protein	0.494	-1.01622	0.000899623	0.00358926	yes	down
gene-G4B84_001650	hypothetical protein	4.214	2.07535	1.00728e-10	1.83816e-09	yes	up
gene-G4B84_001653	hypothetical protein	0.329	-1.60409	9.83624e-09	1.28054e-07	yes	down
gene-G4B84_001654	hypothetical protein	0.091	-3.45652	2.84138e-38	8.51846e-36	yes	down
gene-G4B84_001660	hypothetical protein	0.417	-1.26031	0.0132263	0.0363402	yes	down
gene-G4B84_001669	hypothetical protein	5.651	2.4986	3.46614e-06	2.66644e-05	yes	up
gene-G4B84_001670	hypothetical protein	3.409	1.76943	4.97626e-05	0.000285177	yes	up
gene-G4B84_001673	hypothetical protein	3.246	1.69875	1.67383e-08	2.09339e-07	yes	up
gene-G4B84_001674	hypothetical protein	2.336	1.22383	2.7027e-08	3.24479e-07	yes	up
gene-G4B84_001680	hypothetical protein	0.457	-1.13028	1.62777e-07	1.68077e-06	yes	down
gene-G4B84_001682	hypothetical protein	0.352	-1.50797	2.58967e-11	5.16605e-10	yes	down
gene-G4B84_001684	hypothetical protein	2.872	1.52207	4.38706e-05	0.000255457	yes	up
gene-G4B84_001688	hypothetical protein	0.104	-3.27099	1.14358e-07	1.21453e-06	yes	down
gene-G4B84_001689	hypothetical protein	0.226	-2.14871	4.50753e-10	7.46373e-09	yes	down
gene-G4B84_001690	hypothetical protein	0.447	-1.16081	6.01825e-13	1.60278e-11	yes	down
gene-G4B84_001695	hypothetical protein	3.735	1.90121	9.87348e-07	8.54101e-06	yes	up
gene-G4B84_001698	hypothetical protein	5.35	2.41967	1.91778e-10	3.3992e-09	yes	up
gene-G4B84_001699	hypothetical protein	4.119	2.04234	7.95756e-11	1.48574e-09	yes	up
gene-G4B84_001707	hypothetical protein	0.261	-1.93703	8.74653e-12	1.89232e-10	yes	down
gene-G4B84_001709	hypothetical protein	0.008	-6.95605	1.1114e-06	9.48894e-06	yes	down
gene-G4B84_001717	hypothetical protein	4.861	2.28112	0.00265143	0.00928309	yes	up
gene-G4B84_001718	hypothetical protein	15.331	3.93841	1.21698e-08	1.55919e-07	yes	up
gene-G4B84_001724	hypothetical protein	2.65	1.40618	8.43034e-08	9.23377e-07	yes	up
gene-G4B84_001726	hypothetical protein	2.181	1.12506	3.06286e-12	7.15781e-11	yes	up
gene-G4B84_001732	hypothetical protein	3.938	1.9775	0.00576052	0.0180865	yes	up
gene-G4B84_001734	hypothetical protein	5.036	2.33228	6.42613e-15	2.3413e-13	yes	up
gene-G4B84_001737	hypothetical protein	2.512	1.32883	0.01878	0.0483699	yes	up
gene-G4B84_001741	hypothetical protein	2.433	1.28282	0.0106149	0.0302341	yes	up
gene-G4B84_001744	hypothetical protein	0.199	-2.32883	6.93931e-11	1.30961e-09	yes	down
gene-G4B84_001745	hypothetical protein	0.258	-1.95653	2.42879e-09	3.52981e-08	yes	down
gene-G4B84_001750	hypothetical protein	0.086	-3.53427	3.06634e-24	3.28317e-22	yes	down
gene-G4B84_001751	hypothetical protein	0.493	-1.02144	0.000342518	0.00154849	yes	down
gene-G4B84_001753	hypothetical protein	0.127	-2.97446	9.5019e-08	1.02681e-06	yes	down
gene-G4B84_001755	hypothetical protein	3.343	1.74134	0.00720559	0.0219631	yes	up
gene-G4B84_001764	hypothetical protein	2.374	1.24745	0.000132942	0.000675854	yes	up
gene-G4B84_001768	hypothetical protein	4.901	2.29314	0.00010157	0.000532623	yes	up
gene-G4B84_001771	hypothetical protein	0.218	-2.20027	0.0127636	0.035272	yes	down
gene-G4B84_001775	hypothetical protein	0.219	-2.191	0.00933786	0.0272627	yes	down
gene-G4B84_001780	hypothetical protein	0.191	-2.39205	5.39321e-05	0.000305732	yes	down
gene-G4B84_001782	hypothetical protein	10.981	3.4569	0.00090136	0.00359209	yes	up
gene-G4B84_001784	hypothetical protein	3.78	1.91831	1.90437e-07	1.94572e-06	yes	up
gene-G4B84_001796	hypothetical protein	0.161	-2.63668	0.000867729	0.00347787	yes	down
gene-G4B84_001804	hypothetical protein	5.704	2.51203	6.36037e-05	0.000352001	yes	up
gene-G4B84_001805	hypothetical protein	2.887	1.52975	0.00338095	0.0114773	yes	up
gene-G4B84_001811	hypothetical protein	3.238	1.69529	0.00546639	0.0172819	yes	up
gene-G4B84_001823	hypothetical protein	17.523	4.13121	5.29742e-11	1.01806e-09	yes	up
gene-G4B84_001825	hypothetical protein	5.873	2.55407	0.0124952	0.0347224	yes	up
gene-G4B84_001829	hypothetical protein	0.227	-2.14064	0.0156708	0.0417133	yes	down
gene-G4B84_001832	hypothetical protein	2.284	1.19146	0.00266374	0.00931689	yes	up
gene-G4B84_001837	hypothetical protein	0.099	-3.3308	8.97115e-13	2.30157e-11	yes	down
gene-G4B84_001838	hypothetical protein	109.481	6.77454	1.50767e-11	3.12648e-10	yes	up
gene-G4B84_001839	hypothetical protein	7.033	2.81417	0.000505684	0.00216224	yes	up
gene-G4B84_001840	hypothetical protein	0.403	-1.3104	9.2987e-05	0.000491048	yes	down
gene-G4B84_001844	hypothetical protein	0.373	-1.42409	2.21369e-09	3.25783e-08	yes	down
gene-G4B84_001847	hypothetical protein	0.159	-2.65666	0.00359431	0.0120665	yes	down
gene-G4B84_001848	hypothetical protein	9.419	3.23563	0.00543949	0.0172281	yes	up
gene-G4B84_001850	hypothetical protein	2.662	1.41261	2.36906e-09	3.45737e-08	yes	up
gene-G4B84_001859	hypothetical protein	10.369	3.37419	2.64848e-07	2.61927e-06	yes	up
gene-G4B84_001877	hypothetical protein	3.218	1.68636	9.15927e-07	8.00235e-06	yes	up
gene-G4B84_001878	hypothetical protein	0.365	-1.45361	0.00294002	0.0101546	yes	down
gene-G4B84_001879	hypothetical protein	6.355	2.66787	8.74949e-09	1.15337e-07	yes	up
gene-G4B84_001883	hypothetical protein	20.081	4.32775	1.161e-05	7.84614e-05	yes	up
gene-G4B84_001889	hypothetical protein	0.283	-1.82011	3.82264e-30	6.91569e-28	yes	down
gene-G4B84_001890	hypothetical protein	0.479	-1.06161	0.0176494	0.0459428	yes	down
gene-G4B84_001893	hypothetical protein	3.27	1.70948	4.03921e-07	3.84954e-06	yes	up
gene-G4B84_001898	hypothetical protein	8.987	3.16791	1.3877e-53	7.28054e-51	yes	up
gene-G4B84_001899	hypothetical protein	11.477	3.5207	1.20986e-26	1.58689e-24	yes	up
gene-G4B84_001907	hypothetical protein	2.541	1.34526	2.1435e-06	1.7328e-05	yes	up
gene-G4B84_001914	hypothetical protein	23.144	4.53256	0.0141509	0.0383881	yes	up
gene-G4B84_001919	hypothetical protein	2.735	1.4513	2.20871e-05	0.000138612	yes	up
gene-G4B84_001920	hypothetical protein	3.883	1.95724	1.57804e-14	5.3761e-13	yes	up
gene-G4B84_001922	hypothetical protein	2.725	1.44603	6.83632e-07	6.14683e-06	yes	up
gene-G4B84_001924	hypothetical protein	3.565	1.83375	2.29092e-06	1.83361e-05	yes	up
gene-G4B84_001925	hypothetical protein	0.002	-9.19787	7.87808e-12	1.71504e-10	yes	down
gene-G4B84_001927	hypothetical protein	2.012	1.00891	7.01917e-07	6.27895e-06	yes	up
gene-G4B84_001929	hypothetical protein	2.054	1.03854	0.00470754	0.0151895	yes	up
gene-G4B84_001933	hypothetical protein	3.212	1.68339	0.00138345	0.00525961	yes	up
gene-G4B84_001934	hypothetical protein	4.598	2.20107	1.01386e-05	6.98974e-05	yes	up
gene-G4B84_001936	hypothetical protein	0.145	-2.78914	1.10129e-05	7.51843e-05	yes	down
gene-G4B84_001938	hypothetical protein	2.015	1.01072	0.0117657	0.0329747	yes	up
gene-G4B84_001939	hypothetical protein	2.434	1.28325	9.38665e-06	6.53144e-05	yes	up
gene-G4B84_001944	hypothetical protein	4.275	2.09605	0.000276328	0.0012807	yes	up
gene-G4B84_001946	hypothetical protein	0.192	-2.38244	1.79741e-09	2.67142e-08	yes	down
gene-G4B84_001947	hypothetical protein	0.345	-1.5348	4.75237e-12	1.0701e-10	yes	down
gene-G4B84_001955	hypothetical protein	4.213	2.07469	1.28556e-08	1.64305e-07	yes	up
gene-G4B84_001956	hypothetical protein	8.038	3.00678	3.35654e-13	9.29291e-12	yes	up
gene-G4B84_001957	hypothetical protein	3.402	1.76626	1.49568e-05	9.83957e-05	yes	up
gene-G4B84_001958	hypothetical protein	2.169	1.11689	0.000857483	0.00344075	yes	up
gene-G4B84_001971	hypothetical protein	183.571	7.5202	1.3098e-05	8.70409e-05	yes	up
gene-G4B84_001973	hypothetical protein	0.494	-1.01612	5.84043e-05	0.00032702	yes	down
gene-G4B84_001976	hypothetical protein	2.521	1.33408	3.29846e-12	7.67421e-11	yes	up
gene-G4B84_001980	hypothetical protein	17.147	4.0999	3.37086e-09	4.70351e-08	yes	up
gene-G4B84_001981	hypothetical protein	2.199	1.13671	0.00014169	0.000715819	yes	up
gene-G4B84_001987	hypothetical protein	12.069	3.59329	4.87159e-07	4.53419e-06	yes	up
gene-G4B84_002004	hypothetical protein	14.421	3.85012	1.60031e-08	2.00862e-07	yes	up
gene-G4B84_002007	hypothetical protein	3.305	1.72454	0.00279546	0.00971926	yes	up
gene-G4B84_002013	hypothetical protein	0.437	-1.19487	0.00354191	0.0119081	yes	down
gene-G4B84_002014	hypothetical protein	0.206	-2.28116	2.54632e-10	4.42509e-09	yes	down
gene-G4B84_002021	hypothetical protein	3.472	1.79567	0.0146912	0.0396184	yes	up
gene-G4B84_002022	hypothetical protein	0.406	-1.29886	4.44114e-05	0.00025832	yes	down
gene-G4B84_002026	hypothetical protein	0.483	-1.04866	0.0001994	0.000966423	yes	down
gene-G4B84_002041	hypothetical protein	0.085	-3.55122	1.06424e-05	7.29394e-05	yes	down
gene-G4B84_002042	hypothetical protein	0.389	-1.36284	6.75316e-07	6.07726e-06	yes	down
gene-G4B84_002043	hypothetical protein	4.307	2.10681	0.00955856	0.0277603	yes	up
gene-G4B84_002046	hypothetical protein	0.186	-2.42471	0.01749	0.0456524	yes	down
gene-G4B84_002049	hypothetical protein	4.785	2.25866	1.24212e-11	2.61194e-10	yes	up
gene-G4B84_002050	hypothetical protein	0.194	-2.36377	3.19617e-13	8.9433e-12	yes	down
gene-G4B84_002058	hypothetical protein	2.85	1.51084	0.000120175	0.000618744	yes	up
gene-G4B84_002063	hypothetical protein	0.241	-2.05495	0.000588895	0.002469	yes	down
gene-G4B84_002068	hypothetical protein	0.29	-1.78396	1.57066e-12	3.83277e-11	yes	down
gene-G4B84_002069	hypothetical protein	0.169	-2.56524	4.15259e-19	2.62489e-17	yes	down
gene-G4B84_002070	hypothetical protein	0.349	-1.51977	0.00204572	0.00743402	yes	down
gene-G4B84_002071	hypothetical protein	0.251	-1.99283	6.49217e-06	4.70134e-05	yes	down
gene-G4B84_002072	hypothetical protein	14114.9	13.7849	2.68269e-27	3.70388e-25	yes	up
gene-G4B84_002073	hypothetical protein	0.462	-1.11335	0.000146061	0.000735068	yes	down
gene-G4B84_002120	hypothetical protein	0.317	-1.65662	0.0157641	0.0418977	yes	down
gene-G4B84_002123	hypothetical protein	0.454	-1.13859	0.00169864	0.00630487	yes	down
gene-G4B84_002132	hypothetical protein	0.125	-2.99432	3.25411e-12	7.58787e-11	yes	down
gene-G4B84_002133	hypothetical protein	0.045	-4.48406	1.13629e-14	3.94803e-13	yes	down
gene-G4B84_002134	hypothetical protein	7.573	2.92079	2.74522e-10	4.74557e-09	yes	up
gene-G4B84_002136	hypothetical protein	0.073	-3.7714	7.75187e-05	0.000416916	yes	down
gene-G4B84_002137	hypothetical protein	9.29	3.21564	1.24235e-05	8.32971e-05	yes	up
gene-G4B84_002138	hypothetical protein	4.654	2.2186	1.66356e-05	0.000108219	yes	up
gene-G4B84_002146	hypothetical protein	0.333	-1.5851	0.00186252	0.00684294	yes	down
gene-G4B84_002156	hypothetical protein	2.081	1.05704	1.74729e-05	0.000112688	yes	up
gene-G4B84_002164	hypothetical protein	124.108	6.95545	0.00130855	0.00500204	yes	up
gene-G4B84_002171	hypothetical protein	5.158	2.36681	5.66719e-10	9.27704e-09	yes	up
gene-G4B84_002176	hypothetical protein	0.193	-2.36964	7.32338e-16	3.02536e-14	yes	down
gene-G4B84_002177	hypothetical protein	0.366	-1.45204	0.00154576	0.00579479	yes	down
gene-G4B84_002178	hypothetical protein	0.115	-3.12046	1.87861e-09	2.77637e-08	yes	down
gene-G4B84_002180	hypothetical protein	0.004	-8.00337	1.39596e-09	2.11673e-08	yes	down
gene-G4B84_002181	hypothetical protein	2170.03	11.0835	4.6435e-10	7.67311e-09	yes	up
gene-G4B84_002184	hypothetical protein	2.353	1.2347	0.00470244	0.0151777	yes	up
gene-G4B84_002190	hypothetical protein	3.913	1.96828	3.20172e-09	4.51554e-08	yes	up
gene-G4B84_002191	hypothetical protein	28.071	4.81098	2.77957e-13	7.96885e-12	yes	up
gene-G4B84_002192	hypothetical protein	1062.27	10.0529	6.15049e-10	1.00098e-08	yes	up
gene-G4B84_002196	hypothetical protein	2.06	1.04291	0.000611421	0.00254993	yes	up
gene-G4B84_002200	hypothetical protein	5.042	2.3341	1.12384e-06	9.58738e-06	yes	up
gene-G4B84_002212	hypothetical protein	0.274	-1.86528	2.86559e-11	5.68406e-10	yes	down
gene-G4B84_002213	hypothetical protein	0.253	-1.98444	4.24682e-07	4.02521e-06	yes	down
gene-G4B84_002218	hypothetical protein	7.518	2.91033	0.00589225	0.0184449	yes	up
gene-G4B84_002219	hypothetical protein	4.087	2.03113	1.14794e-05	7.78123e-05	yes	up
gene-G4B84_002221	hypothetical protein	0.292	-1.77416	4.27628e-06	3.20966e-05	yes	down
gene-G4B84_002229	hypothetical protein	28.428	4.82926	0.0003859	0.00171578	yes	up
gene-G4B84_002235	hypothetical protein	0.192	-2.38111	9.45642e-14	2.90135e-12	yes	down
gene-G4B84_002241	hypothetical protein	4.404	2.13892	9.00322e-11	1.6626e-09	yes	up
gene-G4B84_002242	hypothetical protein	2.218	1.14938	0.00114345	0.00445037	yes	up
gene-G4B84_002252	hypothetical protein	0.321	-1.63809	0.017665	0.0459718	yes	down
gene-G4B84_002261	hypothetical protein	0.351	-1.50887	0.000400763	0.00177885	yes	down
gene-G4B84_002275	hypothetical protein	0.304	-1.71816	0.00210283	0.00761126	yes	down
gene-G4B84_002278	hypothetical protein	2.247	1.16788	0.000246357	0.00115765	yes	up
gene-G4B84_002282	hypothetical protein	2.833	1.50223	0.00451506	0.0146767	yes	up
gene-G4B84_002283	hypothetical protein	3.823	1.93468	0.00032748	0.00149078	yes	up
gene-G4B84_002285	hypothetical protein	3.147	1.65379	3.51448e-06	2.69769e-05	yes	up
gene-G4B84_002286	hypothetical protein	11.968	3.58112	1.10648e-19	7.44248e-18	yes	up
gene-G4B84_002288	hypothetical protein	2.83	1.50072	0.0157973	0.0419754	yes	up
gene-G4B84_002289	hypothetical protein	3.461	1.79123	0.00361662	0.0121205	yes	up
gene-G4B84_002291	hypothetical protein	6.828	2.77146	0.0191312	0.0490336	yes	up
gene-G4B84_002292	hypothetical protein	0.416	-1.26577	0.00255609	0.0090155	yes	down
gene-G4B84_002295	hypothetical protein	10.615	3.408	5.60234e-06	4.08515e-05	yes	up
gene-G4B84_002296	hypothetical protein	67.081	6.06782	4.71312e-05	0.000272929	yes	up
gene-G4B84_002297	hypothetical protein	27.332	4.7725	4.66811e-05	0.000270921	yes	up
gene-G4B84_002304	hypothetical protein	0.189	-2.40565	3.0144e-20	2.18139e-18	yes	down
gene-G4B84_002309	hypothetical protein	0.071	-3.81702	0.00112937	0.0044021	yes	down
gene-G4B84_002310	hypothetical protein	0.018	-5.81515	5.31807e-05	0.000301798	yes	down
gene-G4B84_002330	hypothetical protein	3.384	1.75856	4.5085e-07	4.21261e-06	yes	up
gene-G4B84_002334	hypothetical protein	0.373	-1.42395	6.97673e-07	6.25165e-06	yes	down
gene-G4B84_002336	hypothetical protein	0.288	-1.79755	4.17589e-11	8.12944e-10	yes	down
gene-G4B84_002339	hypothetical protein	0.405	-1.3031	0.000745779	0.00304256	yes	down
gene-G4B84_002340	hypothetical protein	0.173	-2.53356	2.53617e-07	2.52374e-06	yes	down
gene-G4B84_002344	hypothetical protein	0.205	-2.2856	2.01162e-16	9.38129e-15	yes	down
gene-G4B84_002352	hypothetical protein	3.191	1.67422	0.000304516	0.00139593	yes	up
gene-G4B84_002357	hypothetical protein	0.414	-1.27291	2.60276e-05	0.000160031	yes	down
gene-G4B84_002358	hypothetical protein	0.464	-1.10878	2.35335e-05	0.000146517	yes	down
gene-G4B84_002359	hypothetical protein	0.27	-1.89115	9.01574e-11	1.6626e-09	yes	down
gene-G4B84_002360	hypothetical protein	0.314	-1.67119	1.51121e-06	1.25267e-05	yes	down
gene-G4B84_002364	hypothetical protein	10.068	3.33165	0.000178538	0.000877882	yes	up
gene-G4B84_002365	hypothetical protein	11.249	3.49175	0.000376442	0.00167734	yes	up
gene-G4B84_002366	hypothetical protein	3.231	1.69206	0.00404552	0.0133448	yes	up
gene-G4B84_002374	hypothetical protein	2.625	1.39252	0.0110928	0.0313401	yes	up
gene-G4B84_002378	hypothetical protein	0.361	-1.47092	0.000762159	0.00310455	yes	down
gene-G4B84_002379	hypothetical protein	2.205	1.14093	0.0034449	0.0116454	yes	up
gene-G4B84_002380	hypothetical protein	2.97	1.57067	0.0130796	0.0359892	yes	up
gene-G4B84_002383	hypothetical protein	15.524	3.95639	7.30364e-06	5.21696e-05	yes	up
gene-G4B84_002390	hypothetical protein	0.1	-3.31988	1.00067e-12	2.53624e-11	yes	down
gene-G4B84_002391	hypothetical protein	0.059	-4.07656	3.26392e-07	3.1682e-06	yes	down
gene-G4B84_002393	hypothetical protein	0.237	-2.0785	0.00240125	0.00854403	yes	down
gene-G4B84_002396	hypothetical protein	0.166	-2.59278	5.04194e-05	0.000288469	yes	down
gene-G4B84_002403	hypothetical protein	19.404	4.27825	2.94395e-06	2.30701e-05	yes	up
gene-G4B84_002407	hypothetical protein	0.294	-1.7674	0.000741235	0.00302637	yes	down
gene-G4B84_002408	hypothetical protein	0.298	-1.74681	0.000748152	0.00305105	yes	down
gene-G4B84_002412	hypothetical protein	12.145	3.60224	0.0101267	0.0290644	yes	up
gene-G4B84_002414	hypothetical protein	0.264	-1.92259	3.87323e-05	0.000229097	yes	down
gene-G4B84_002415	hypothetical protein	0.189	-2.40499	1.14878e-12	2.88378e-11	yes	down
gene-G4B84_002417	hypothetical protein	0.197	-2.34265	4.17081e-06	3.13722e-05	yes	down
gene-G4B84_002424	hypothetical protein	0.048	-4.39311	1.33556e-54	7.78559e-52	yes	down
gene-G4B84_002428	hypothetical protein	0.471	-1.0847	0.00659056	0.0203098	yes	down
gene-G4B84_002437	hypothetical protein	2.359	1.23804	0.0126523	0.0350755	yes	up
gene-G4B84_002439	hypothetical protein	18.749	4.22874	2.78457e-16	1.27037e-14	yes	up
gene-G4B84_002440	hypothetical protein	17.19	4.10352	6.28387e-09	8.46427e-08	yes	up
gene-G4B84_002441	hypothetical protein	7.51	2.90882	3.73043e-11	7.30286e-10	yes	up
gene-G4B84_002444	hypothetical protein	0.26	-1.9413	5.05666e-06	3.72087e-05	yes	down
gene-G4B84_002453	hypothetical protein	2.44	1.28675	2.4345e-05	0.000150977	yes	up
gene-G4B84_002454	hypothetical protein	2.884	1.52824	1.07187e-07	1.143e-06	yes	up
gene-G4B84_002455	hypothetical protein	2.857	1.51429	1.7526e-08	2.18668e-07	yes	up
gene-G4B84_002457	hypothetical protein	8.921	3.15716	4.32309e-12	9.90442e-11	yes	up
gene-G4B84_002458	hypothetical protein	13.223	3.72496	4.42777e-09	6.06535e-08	yes	up
gene-G4B84_002459	hypothetical protein	9.981	3.31914	2.71703e-11	5.39958e-10	yes	up
gene-G4B84_002460	hypothetical protein	6.413	2.68094	1.05396e-08	1.36703e-07	yes	up
gene-G4B84_002471	hypothetical protein	2.267	1.18094	0.00147597	0.00556099	yes	up
gene-G4B84_002472	hypothetical protein	2.208	1.14262	0.000969447	0.0038343	yes	up
gene-G4B84_002473	hypothetical protein	2.172	1.11882	0.00249425	0.008833	yes	up
gene-G4B84_002474	hypothetical protein	9.866	3.30241	2.51975e-11	5.06508e-10	yes	up
gene-G4B84_002477	hypothetical protein	3.857	1.94764	2.58257e-08	3.11125e-07	yes	up
gene-G4B84_002493	hypothetical protein	3.048	1.60784	0.000985522	0.00389495	yes	up
gene-G4B84_002501	hypothetical protein	0.069	-3.86218	3.85269e-24	4.08347e-22	yes	down
gene-G4B84_002503	hypothetical protein	2.1	1.07064	0.000169611	0.000837519	yes	up
gene-G4B84_002520	hypothetical protein	6.524	2.70584	0.0083232	0.0247971	yes	up
gene-G4B84_002523	hypothetical protein	2.397	1.26116	5.47518e-06	3.99798e-05	yes	up
gene-G4B84_002524	hypothetical protein	2.608	1.38294	7.68748e-10	1.22405e-08	yes	up
gene-G4B84_002527	hypothetical protein	0.37	-1.43403	5.57876e-07	5.13491e-06	yes	down
gene-G4B84_002536	hypothetical protein	0.486	-1.03969	0.00754343	0.0228502	yes	down
gene-G4B84_002549	hypothetical protein	0.449	-1.15436	2.56593e-08	3.09831e-07	yes	down
gene-G4B84_002551	hypothetical protein	0.246	-2.02317	6.37646e-07	5.76298e-06	yes	down
gene-G4B84_002552	hypothetical protein	0.402	-1.31482	8.70032e-12	1.88621e-10	yes	down
gene-G4B84_002557	hypothetical protein	0.448	-1.15951	2.13699e-08	2.6257e-07	yes	down
gene-G4B84_002558	hypothetical protein	2.421	1.27533	2.92899e-05	0.000177858	yes	up
gene-G4B84_002559	hypothetical protein	2.672	1.41787	0.00064816	0.00268926	yes	up
gene-G4B84_002561	hypothetical protein	7.972	2.995	9.01372e-19	5.43569e-17	yes	up
gene-G4B84_002574	hypothetical protein	3.773	1.91585	0.00815836	0.0244237	yes	up
gene-G4B84_002578	hypothetical protein	0.012	-6.41991	2.9772e-05	0.000180681	yes	down
gene-G4B84_002580	hypothetical protein	2.024	1.01686	0.00320877	0.010978	yes	up
gene-G4B84_002581	hypothetical protein	12.591	3.65432	3.22271e-07	3.134e-06	yes	up
gene-G4B84_002585	hypothetical protein	6.021	2.58995	3.14107e-09	4.44195e-08	yes	up
gene-G4B84_002586	hypothetical protein	7.812	2.96567	5.23249e-15	1.93326e-13	yes	up
gene-G4B84_002590	hypothetical protein	4.804	2.26417	0.000286814	0.00132462	yes	up
gene-G4B84_002593	hypothetical protein	4.212	2.07446	0.0151203	0.0405473	yes	up
gene-G4B84_002595	hypothetical protein	0.47	-1.08934	1.9956e-06	1.6245e-05	yes	down
gene-G4B84_002618	hypothetical protein	1812.94	10.8241	9.54621e-47	4.17368e-44	yes	up
gene-G4B84_002619	hypothetical protein	2.107	1.07552	0.00125184	0.00481334	yes	up
gene-G4B84_002623	hypothetical protein	2.032	1.02265	0.00025102	0.00117692	yes	up
gene-G4B84_002631	hypothetical protein	8.647	3.11219	7.4572e-38	2.17357e-35	yes	up
gene-G4B84_002633	hypothetical protein	2.467	1.30304	0.00325005	0.0111012	yes	up
gene-G4B84_002640	hypothetical protein	0.344	-1.53833	0.00565371	0.0177671	yes	down
gene-G4B84_002654	hypothetical protein	2.848	1.51003	0.00420713	0.0138041	yes	up
gene-G4B84_002655	hypothetical protein	2.679	1.42173	0.000109691	0.00057008	yes	up
gene-G4B84_002658	hypothetical protein	1425.19	10.4769	0.00733038	0.0222885	yes	up
gene-G4B84_002659	hypothetical protein	749.38	9.54955	0.0145313	0.0392679	yes	up
gene-G4B84_002683	hypothetical protein	0.011	-6.46868	2.67588e-18	1.50957e-16	yes	down
gene-G4B84_002700	hypothetical protein	0.48	-1.05775	0.00888185	0.026179	yes	down
gene-G4B84_002703	hypothetical protein	0.397	-1.33187	1.62919e-06	1.34501e-05	yes	down
gene-G4B84_002707	hypothetical protein	5.826	2.54251	1.12439e-12	2.83612e-11	yes	up
gene-G4B84_002708	hypothetical protein	6.427	2.68419	0.000922759	0.00366762	yes	up
gene-G4B84_002715	hypothetical protein	0.494	-1.01611	1.43077e-05	9.44814e-05	yes	down
gene-G4B84_002719	hypothetical protein	0.462	-1.11521	0.000169116	0.000835863	yes	down
gene-G4B84_002739	hypothetical protein	11.487	3.52187	1.5889e-08	1.99908e-07	yes	up
gene-G4B84_002740	hypothetical protein	0.289	-1.78837	1.49751e-09	2.25119e-08	yes	down
gene-G4B84_002741	hypothetical protein	0.477	-1.06944	4.19701e-07	3.98906e-06	yes	down
gene-G4B84_002744	hypothetical protein	3.272	1.71002	5.83639e-06	4.24697e-05	yes	up
gene-G4B84_002748	hypothetical protein	0.276	-1.85818	0.00480221	0.0154712	yes	down
gene-G4B84_002757	hypothetical protein	0.465	-1.1034	8.22532e-05	0.000439899	yes	down
gene-G4B84_002760	hypothetical protein	0.404	-1.30678	1.87792e-06	1.53705e-05	yes	down
gene-G4B84_002761	hypothetical protein	29.107	4.8633	5.92965e-10	9.69156e-09	yes	up
gene-G4B84_002762	hypothetical protein	2584.16	11.3355	1.16649e-20	8.74286e-19	yes	up
gene-G4B84_002763	hypothetical protein	0.026	-5.28768	6.86849e-62	5.54393e-59	yes	down
gene-G4B84_002774	hypothetical protein	2.276	1.18646	0.000711675	0.00291932	yes	up
gene-G4B84_002786	hypothetical protein	3.909	1.96676	2.15385e-08	2.64332e-07	yes	up
gene-G4B84_002808	hypothetical protein	2.536	1.34271	2.8229e-05	0.000172214	yes	up
gene-G4B84_002815	hypothetical protein	0.417	-1.26245	2.53728e-12	5.95608e-11	yes	down
gene-G4B84_002822	hypothetical protein	0.415	-1.26869	0.000494962	0.00211985	yes	down
gene-G4B84_002832	hypothetical protein	2.027	1.01935	7.38826e-05	0.000400853	yes	up
gene-G4B84_002834	hypothetical protein	0.344	-1.54021	0.000588955	0.002469	yes	down
gene-G4B84_002835	hypothetical protein	0.3	-1.73679	2.55346e-08	3.08681e-07	yes	down
gene-G4B84_002838	hypothetical protein	2.259	1.17573	7.29468e-05	0.000396186	yes	up
gene-G4B84_002841	hypothetical protein	2.227	1.15531	0.0127396	0.0352487	yes	up
gene-G4B84_002845	hypothetical protein	11.061	3.46743	8.2319e-13	2.12752e-11	yes	up
gene-G4B84_002847	hypothetical protein	11.519	3.52598	0.0160564	0.0425624	yes	up
gene-G4B84_002853	hypothetical protein	0.345	-1.53458	1.74537e-09	2.60145e-08	yes	down
gene-G4B84_002857	hypothetical protein	2.073	1.0518	0.00079973	0.003245	yes	up
gene-G4B84_002858	hypothetical protein	2.365	1.24201	0.00403836	0.0133337	yes	up
gene-G4B84_002864	hypothetical protein	0.087	-3.52096	0.00408135	0.0134376	yes	down
gene-G4B84_002867	hypothetical protein	2.762	1.46566	0.000192401	0.000935523	yes	up
gene-G4B84_002879	hypothetical protein	2.796	1.48328	0.0122747	0.0342095	yes	up
gene-G4B84_002881	hypothetical protein	0.38	-1.39645	8.81209e-07	7.7183e-06	yes	down
gene-G4B84_002882	hypothetical protein	0.48	-1.05947	0.00419603	0.013772	yes	down
gene-G4B84_002901	hypothetical protein	0.492	-1.0237	8.2237e-08	9.03573e-07	yes	down
gene-G4B84_002903	hypothetical protein	0.012	-6.39746	0.00779138	0.0234726	yes	down
gene-G4B84_002906	hypothetical protein	4.01	2.00357	9.82119e-10	1.52899e-08	yes	up
gene-G4B84_002920	hypothetical protein	5.682	2.50638	4.7993e-12	1.07835e-10	yes	up
gene-G4B84_002931	hypothetical protein	0.49	-1.02856	0.00577248	0.0181132	yes	down
gene-G4B84_002932	hypothetical protein	4.031	2.01112	0.000991517	0.00391569	yes	up
gene-G4B84_002938	hypothetical protein	0.001	-9.95739	8.23454e-14	2.54882e-12	yes	down
gene-G4B84_002941	hypothetical protein	3.066	1.61653	9.53031e-07	8.29776e-06	yes	up
gene-G4B84_002949	hypothetical protein	2.143	1.09952	1.84833e-07	1.89215e-06	yes	up
gene-G4B84_002950	hypothetical protein	2.003	1.00196	0.00187969	0.00689395	yes	up
gene-G4B84_002959	hypothetical protein	0.442	-1.17655	0.000182909	0.00089518	yes	down
gene-G4B84_002962	hypothetical protein	2.63	1.39524	9.05366e-06	6.31594e-05	yes	up
gene-G4B84_002971	hypothetical protein	11.948	3.57869	9.56564e-122	2.50931e-118	yes	up
gene-G4B84_002972	hypothetical protein	22.698	4.50448	1.77119e-53	8.85005e-51	yes	up
gene-G4B84_002973	hypothetical protein	28	4.80736	5.05245e-62	4.41795e-59	yes	up
gene-G4B84_002974	hypothetical protein	6.306	2.65672	1.70937e-15	6.69269e-14	yes	up
gene-G4B84_002975	hypothetical protein	3.156	1.65797	4.40111e-06	3.28924e-05	yes	up
gene-G4B84_002976	hypothetical protein	12.005	3.58553	5.23243e-12	1.15831e-10	yes	up
gene-G4B84_002977	hypothetical protein	2.06	1.04236	7.85384e-08	8.6384e-07	yes	up
gene-G4B84_002978	hypothetical protein	2.999	1.5845	2.616e-07	2.59204e-06	yes	up
gene-G4B84_002988	hypothetical protein	2.352	1.23361	1.91889e-06	1.56692e-05	yes	up
gene-G4B84_002990	hypothetical protein	4.539	2.18244	5.14748e-05	0.000293866	yes	up
gene-G4B84_002996	hypothetical protein	4.03	2.01074	1.30112e-12	3.24291e-11	yes	up
gene-G4B84_002997	hypothetical protein	9.336	3.22282	2.29273e-13	6.68268e-12	yes	up
gene-G4B84_003005	hypothetical protein	3.281	1.71405	4.0243e-07	3.83882e-06	yes	up
gene-G4B84_003006	hypothetical protein	3.366	1.75099	5.90248e-07	5.37628e-06	yes	up
gene-G4B84_003007	hypothetical protein	2.705	1.43577	0.00160212	0.00598046	yes	up
gene-G4B84_003009	hypothetical protein	5.723	2.51686	1.14187e-09	1.762e-08	yes	up
gene-G4B84_003010	hypothetical protein	5.062	2.33981	2.77137e-07	2.72285e-06	yes	up
gene-G4B84_003012	hypothetical protein	2.376	1.24823	0.000182086	0.000891566	yes	up
gene-G4B84_003015	hypothetical protein	2.027	1.01899	5.40005e-05	0.000305954	yes	up
gene-G4B84_003017	hypothetical protein	0.347	-1.52519	1.67341e-12	4.02732e-11	yes	down
gene-G4B84_003019	hypothetical protein	2.436	1.28448	6.4625e-05	0.000356338	yes	up
gene-G4B84_003024	hypothetical protein	0.057	-4.12589	6.08826e-07	5.52467e-06	yes	down
gene-G4B84_003026	hypothetical protein	3.93	1.97465	1.75998e-09	2.61951e-08	yes	up
gene-G4B84_003043	hypothetical protein	2.148	1.10329	1.63161e-07	1.68178e-06	yes	up
gene-G4B84_003063	hypothetical protein	0.181	-2.4629	3.41848e-28	5.25966e-26	yes	down
gene-G4B84_003064	hypothetical protein	2.68	1.42226	1.21716e-07	1.28229e-06	yes	up
gene-G4B84_003079	hypothetical protein	3.308	1.72575	3.40004e-05	0.000203518	yes	up
gene-G4B84_003080	hypothetical protein	0.411	-1.28352	0.00238736	0.00850037	yes	down
gene-G4B84_003081	hypothetical protein	11.215	3.48732	2.01697e-19	1.30642e-17	yes	up
gene-G4B84_003083	hypothetical protein	5.851	2.54876	4.2379e-09	5.8434e-08	yes	up
gene-G4B84_003088	hypothetical protein	0.487	-1.03877	0.00344718	0.0116494	yes	down
gene-G4B84_003094	hypothetical protein	0.377	-1.40807	2.58837e-17	1.31207e-15	yes	down
gene-G4B84_003096	hypothetical protein	2.97	1.57068	0.00494073	0.015839	yes	up
gene-G4B84_003097	hypothetical protein	2.927	1.54951	0.00405042	0.0133567	yes	up
gene-G4B84_003098	hypothetical protein	3.03	1.5995	5.96507e-15	2.18089e-13	yes	up
gene-G4B84_003099	hypothetical protein	0.223	-2.16324	4.69583e-18	2.56632e-16	yes	down
gene-G4B84_003100	hypothetical protein	0.237	-2.07848	2.45309e-05	0.00015195	yes	down
gene-G4B84_003104	hypothetical protein	0.003	-8.35208	5.34675e-10	8.77989e-09	yes	down
gene-G4B84_003107	hypothetical protein	0.309	-1.69259	0.00322326	0.0110204	yes	down
gene-G4B84_003109	hypothetical protein	0.43	-1.2182	2.21033e-06	1.77588e-05	yes	down
gene-G4B84_003114	hypothetical protein	0.409	-1.29153	3.02991e-07	2.96575e-06	yes	down
gene-G4B84_003115	hypothetical protein	3.292	1.71898	6.15354e-05	0.000341816	yes	up
gene-G4B84_003137	hypothetical protein	4.976	2.31491	0.000528624	0.00224751	yes	up
gene-G4B84_003142	hypothetical protein	5.675	2.50463	3.36004e-09	4.69466e-08	yes	up
gene-G4B84_003143	hypothetical protein	2.916	1.54382	2.81234e-08	3.35721e-07	yes	up
gene-G4B84_003147	hypothetical protein	8.803	3.13801	5.58787e-11	1.06995e-09	yes	up
gene-G4B84_003148	hypothetical protein	8.609	3.10587	1.1e-13	3.32632e-12	yes	up
gene-G4B84_003161	hypothetical protein	0.354	-1.49657	8.68182e-08	9.47954e-07	yes	down
gene-G4B84_003174	hypothetical protein	6.635	2.73015	1.07512e-11	2.28829e-10	yes	up
gene-G4B84_003179	hypothetical protein	2.977	1.57401	9.50803e-05	0.000500591	yes	up
gene-G4B84_003183	hypothetical protein	2.511	1.32798	6.60038e-05	0.000363367	yes	up
gene-G4B84_003187	hypothetical protein	2.009	1.00634	1.00514e-05	6.94336e-05	yes	up
gene-G4B84_003192	hypothetical protein	2.829	1.50015	0.0112181	0.031626	yes	up
gene-G4B84_003193	hypothetical protein	23.204	4.53632	0.0100792	0.0289556	yes	up
gene-G4B84_003194	hypothetical protein	5.259	2.39489	1.43262e-17	7.44182e-16	yes	up
gene-G4B84_003199	hypothetical protein	0.347	-1.52553	1.57148e-25	1.91739e-23	yes	down
gene-G4B84_003202	hypothetical protein	2.567	1.36004	9.14063e-06	6.3687e-05	yes	up
gene-G4B84_003204	hypothetical protein	12.946	3.69441	1.51895e-15	6.03724e-14	yes	up
gene-G4B84_003206	hypothetical protein	15.306	3.93605	1.21335e-18	7.23392e-17	yes	up
gene-G4B84_003207	hypothetical protein	0.398	-1.33023	1.46883e-06	1.22515e-05	yes	down
gene-G4B84_003213	hypothetical protein	9.534	3.25309	0.000842725	0.00339582	yes	up
gene-G4B84_003220	hypothetical protein	0.248	-2.01428	2.07038e-16	9.61261e-15	yes	down
gene-G4B84_003221	hypothetical protein	0.4	-1.32029	0.000785796	0.00319216	yes	down
gene-G4B84_003238	hypothetical protein	0.424	-1.23754	1.83581e-05	0.000117673	yes	down
gene-G4B84_003242	hypothetical protein	6.347	2.66605	3.49615e-36	9.9149e-34	yes	up
gene-G4B84_003249	hypothetical protein	3.648	1.86692	1.67818e-05	0.000109102	yes	up
gene-G4B84_003270	hypothetical protein	2.585	1.3703	6.99874e-06	5.03343e-05	yes	up
gene-G4B84_003278	hypothetical protein	3.594	1.8455	2.18922e-09	3.22634e-08	yes	up
gene-G4B84_003282	hypothetical protein	611.668	9.25661	1.76097e-11	3.59492e-10	yes	up
gene-G4B84_003284	hypothetical protein	0.433	-1.20634	8.89126e-07	7.77467e-06	yes	down
gene-G4B84_003286	hypothetical protein	0.352	-1.50635	2.84374e-05	0.000173183	yes	down
gene-G4B84_003292	hypothetical protein	0.141	-2.82497	3.68052e-12	8.48786e-11	yes	down
gene-G4B84_003309	hypothetical protein	2.224	1.15314	0.000753686	0.00307124	yes	up
gene-G4B84_003314	hypothetical protein	0.41	-1.28681	8.3976e-05	0.000448656	yes	down
gene-G4B84_003316	hypothetical protein	855.348	9.74037	5.22567e-14	1.68717e-12	yes	up
gene-G4B84_003320	hypothetical protein	2.216	1.14777	0.000152192	0.000760817	yes	up
gene-G4B84_003327	hypothetical protein	5.822	2.54151	1.85051e-07	1.89254e-06	yes	up
gene-G4B84_003338	hypothetical protein	0.004	-8.08572	4.50968e-10	7.46373e-09	yes	down
gene-G4B84_003351	hypothetical protein	69.926	6.12777	7.49956e-13	1.95268e-11	yes	up
gene-G4B84_003354	hypothetical protein	2.111	1.07799	4.02467e-06	3.04038e-05	yes	up
gene-G4B84_003355	hypothetical protein	2.034	1.02402	0.0168027	0.0441107	yes	up
gene-G4B84_003357	hypothetical protein	0.484	-1.04571	0.0148714	0.0399708	yes	down
gene-G4B84_003362	hypothetical protein	2.615	1.38682	0.00199314	0.00726432	yes	up
gene-G4B84_003375	hypothetical protein	3.702	1.88822	4.54324e-08	5.21578e-07	yes	up
gene-G4B84_003377	hypothetical protein	3.309	1.72631	1.13962e-09	1.762e-08	yes	up
gene-G4B84_003378	hypothetical protein	17.761	4.15063	0.019256	0.0492934	yes	up
gene-G4B84_003382	hypothetical protein	2.3	1.20162	0.0145916	0.0394207	yes	up
gene-G4B84_003390	hypothetical protein	2.399	1.26236	3.4805e-05	0.000207859	yes	up
gene-G4B84_003391	hypothetical protein	0.251	-1.99605	1.10037e-06	9.41011e-06	yes	down
gene-G4B84_003399	hypothetical protein	0.362	-1.46746	0.000126165	0.000645855	yes	down
gene-G4B84_003402	hypothetical protein	2.022	1.01558	0.000181132	0.000888556	yes	up
gene-G4B84_003408	hypothetical protein	2.336	1.22395	0.00963937	0.0279267	yes	up
gene-G4B84_003409	hypothetical protein	0.389	-1.36253	0.00143024	0.00541397	yes	down
gene-G4B84_003411	hypothetical protein	2.731	1.44947	0.000128467	0.000655965	yes	up
gene-G4B84_003412	hypothetical protein	2.493	1.31785	1.61207e-05	0.000105195	yes	up
gene-G4B84_003415	hypothetical protein	2.138	1.09619	3.54717e-06	2.71881e-05	yes	up
gene-G4B84_003422	hypothetical protein	4.349	2.12052	1.53952e-07	1.59469e-06	yes	up
gene-G4B84_003423	hypothetical protein	2.381	1.25158	3.84545e-07	3.6816e-06	yes	up
gene-G4B84_003438	hypothetical protein	0.357	-1.48612	0.00138625	0.00526834	yes	down
gene-G4B84_003446	hypothetical protein	0.437	-1.19485	7.87166e-06	5.5809e-05	yes	down
gene-G4B84_003450	hypothetical protein	2.182	1.12564	2.69629e-05	0.000165451	yes	up
gene-G4B84_003453	hypothetical protein	0.361	-1.47169	1.46421e-06	1.22227e-05	yes	down
gene-G4B84_003454	hypothetical protein	0.444	-1.16992	0.000366715	0.00164372	yes	down
gene-G4B84_003456	hypothetical protein	0.314	-1.67222	0.00253599	0.00895414	yes	down
gene-G4B84_003462	hypothetical protein	0.188	-2.41438	0.000166673	0.00082534	yes	down
gene-G4B84_003472	hypothetical protein	2.746	1.45708	0.00469081	0.0151448	yes	up
gene-G4B84_003473	hypothetical protein	3.1	1.63221	0.000140791	0.000711962	yes	up
gene-G4B84_003475	hypothetical protein	0.427	-1.22798	0.000266122	0.00123887	yes	down
gene-G4B84_003482	hypothetical protein	7.729	2.95036	3.6789e-07	3.53504e-06	yes	up
gene-G4B84_003484	hypothetical protein	0.206	-2.28259	8.63284e-11	1.60611e-09	yes	down
gene-G4B84_003487	hypothetical protein	5.131	2.3592	3.22723e-13	8.9829e-12	yes	up
gene-G4B84_003493	hypothetical protein	0.311	-1.6838	8.3175e-06	5.84944e-05	yes	down
gene-G4B84_003494	hypothetical protein	0.078	-3.68515	4.27869e-09	5.88935e-08	yes	down
gene-G4B84_003495	hypothetical protein	0.397	-1.33154	0.00184041	0.00677282	yes	down
gene-G4B84_003497	hypothetical protein	0.295	-1.76233	2.22576e-09	3.27099e-08	yes	down
gene-G4B84_003511	hypothetical protein	0.484	-1.04752	0.000234002	0.00110702	yes	down
gene-G4B84_003517	hypothetical protein	6.155	2.62169	1.1662e-05	7.86436e-05	yes	up
gene-G4B84_003518	hypothetical protein	0.497	-1.0075	1.72758e-06	1.42176e-05	yes	down
gene-G4B84_003519	hypothetical protein	6.99	2.80531	5.57577e-09	7.54923e-08	yes	up
gene-G4B84_003533	hypothetical protein	0.001	-9.71291	0.0129228	0.0356558	yes	down
gene-G4B84_003537	hypothetical protein	5.625	2.49184	1.28106e-07	1.34556e-06	yes	up
gene-G4B84_003545	hypothetical protein	3.973	1.99011	3.49417e-21	2.7988e-19	yes	up
gene-G4B84_003548	hypothetical protein	24.39	4.60822	0.01011	0.0290323	yes	up
gene-G4B84_003549	hypothetical protein	0.341	-1.55377	6.74554e-10	1.0856e-08	yes	down
gene-G4B84_003555	hypothetical protein	0.001	-10.065	2.83439e-16	1.2875e-14	yes	down
gene-G4B84_003566	hypothetical protein	0.474	-1.07659	2.71913e-05	0.000166755	yes	down
gene-G4B84_003567	hypothetical protein	0.171	-2.55201	0.00111734	0.00436009	yes	down
gene-G4B84_003569	hypothetical protein	0.465	-1.10564	3.06608e-10	5.22279e-09	yes	down
gene-G4B84_003588	hypothetical protein	6.301	2.65561	7.67641e-10	1.22405e-08	yes	up
gene-G4B84_003590	hypothetical protein	3.53	1.81953	1.42234e-09	2.15053e-08	yes	up
gene-G4B84_003592	hypothetical protein	0.42	-1.25322	0.000591341	0.00247603	yes	down
gene-G4B84_003593	hypothetical protein	0.02	-5.62161	3.24385e-06	2.51572e-05	yes	down
gene-G4B84_003596	hypothetical protein	0.216	-2.2117	1.03913e-35	2.86936e-33	yes	down
gene-G4B84_003598	hypothetical protein	2.146	1.10167	0.0089603	0.0263584	yes	up
gene-G4B84_003603	hypothetical protein	6.406	2.67939	1.24216e-15	5.03241e-14	yes	up
gene-G4B84_003604	hypothetical protein	37.699	5.23646	3.28868e-52	1.56855e-49	yes	up
gene-G4B84_003605	hypothetical protein	34.382	5.1036	5.078e-54	2.80439e-51	yes	up
gene-G4B84_003609	hypothetical protein	109.516	6.775	0.000777738	0.00316188	yes	up
gene-G4B84_003613	hypothetical protein	0.499	-1.00182	8.83224e-06	6.17022e-05	yes	down
gene-G4B84_003615	hypothetical protein	0.336	-1.57172	5.15163e-06	3.78014e-05	yes	down
gene-G4B84_003617	hypothetical protein	5.811	2.5388	5.24956e-14	1.68968e-12	yes	up
gene-G4B84_003619	hypothetical protein	0.163	-2.61594	8.43239e-30	1.47468e-27	yes	down
gene-G4B84_003623	hypothetical protein	0.444	-1.17046	2.01377e-06	1.63779e-05	yes	down
gene-G4B84_003626	hypothetical protein	0.464	-1.10889	2.72967e-05	0.000167304	yes	down
gene-G4B84_003627	hypothetical protein	0.354	-1.49836	2.33591e-05	0.00014555	yes	down
gene-G4B84_003628	hypothetical protein	0.336	-1.57503	3.17244e-06	2.46947e-05	yes	down
gene-G4B84_003638	hypothetical protein	3.061	1.6141	9.63015e-06	6.68315e-05	yes	up
gene-G4B84_003641	hypothetical protein	0.369	-1.44023	2.01076e-10	3.55201e-09	yes	down
gene-G4B84_003656	hypothetical protein	0.43	-1.21761	1.84901e-06	1.51457e-05	yes	down
gene-G4B84_003661	hypothetical protein	2.737	1.45283	4.50844e-16	1.96295e-14	yes	up
gene-G4B84_003667	hypothetical protein	2.134	1.09386	0.000314793	0.00143842	yes	up
gene-G4B84_003670	hypothetical protein	2.238	1.1623	8.0274e-06	5.68364e-05	yes	up
gene-G4B84_003683	hypothetical protein	3988.11	11.9615	1.18181e-21	1.02486e-19	yes	up
gene-G4B84_003685	hypothetical protein	0.194	-2.36932	0.000462075	0.0019994	yes	down
gene-G4B84_003690	hypothetical protein	2.349	1.23208	0.00425021	0.0139106	yes	up
gene-G4B84_003692	hypothetical protein	14.278	3.83568	4.47758e-06	3.33925e-05	yes	up
gene-G4B84_003695	hypothetical protein	31.107	4.95918	0.0072453	0.0220682	yes	up
gene-G4B84_003696	hypothetical protein	2.289	1.19465	0.000526374	0.00224067	yes	up
gene-G4B84_003700	hypothetical protein	2.47	1.30475	0.000253982	0.00118921	yes	up
gene-G4B84_003704	hypothetical protein	0.327	-1.61383	1.51936e-12	3.71622e-11	yes	down
gene-G4B84_003705	hypothetical protein	3975.94	11.9571	4.83273e-23	4.87595e-21	yes	up
gene-G4B84_003707	hypothetical protein	2.36	1.2388	0.00198452	0.00723796	yes	up
gene-G4B84_003709	hypothetical protein	4.91	2.29559	2.07748e-06	1.68723e-05	yes	up
gene-G4B84_003710	hypothetical protein	2.188	1.12985	6.57473e-13	1.74655e-11	yes	up
gene-G4B84_003723	hypothetical protein	1419.91	10.4716	0.00736051	0.0223672	yes	up
gene-G4B84_003735	hypothetical protein	2.249	1.16945	0.000332193	0.00150961	yes	up
gene-G4B84_003752	hypothetical protein	0.469	-1.09238	2.2937e-06	1.83444e-05	yes	down
gene-G4B84_003763	hypothetical protein	2.848	1.51003	5.16008e-08	5.85348e-07	yes	up
gene-G4B84_003764	hypothetical protein	4.933	2.30247	3.07724e-09	4.37325e-08	yes	up
gene-G4B84_003769	hypothetical protein	0.387	-1.36954	4.19842e-11	8.15815e-10	yes	down
gene-G4B84_003770	hypothetical protein	7.796	2.9627	8.40213e-08	9.21249e-07	yes	up
gene-G4B84_003773	hypothetical protein	0.109	-3.19485	2.02662e-20	1.49756e-18	yes	down
gene-G4B84_003777	hypothetical protein	3.142	1.65145	1.54085e-05	0.000100962	yes	up
gene-G4B84_003783	hypothetical protein	1970.83	10.9446	2.00683e-18	1.15702e-16	yes	up
gene-G4B84_003806	hypothetical protein	4.376	2.12972	0.00847022	0.0251636	yes	up
gene-G4B84_003826	hypothetical protein	2.305	1.20481	0.000245974	0.00115636	yes	up
gene-G4B84_003840	hypothetical protein	2.143	1.0995	0.000294455	0.00135573	yes	up
gene-G4B84_003842	hypothetical protein	2.304	1.20392	3.89356e-06	2.95623e-05	yes	up
gene-G4B84_003846	hypothetical protein	2.927	1.54931	9.95644e-06	6.89136e-05	yes	up
gene-G4B84_003849	hypothetical protein	3.582	1.84076	1.01105e-06	8.71018e-06	yes	up
gene-G4B84_003851	hypothetical protein	2.436	1.28453	9.53939e-07	8.29776e-06	yes	up
gene-G4B84_003852	hypothetical protein	3.061	1.61423	4.17988e-13	1.14217e-11	yes	up
gene-G4B84_003855	hypothetical protein	0.267	-1.90245	9.11818e-11	1.6756e-09	yes	down
gene-G4B84_003859	hypothetical protein	2.234	1.15956	0.000395364	0.00175563	yes	up
gene-G4B84_003860	hypothetical protein	6.298	2.65481	1.5233e-09	2.28669e-08	yes	up
gene-G4B84_003861	hypothetical protein	4.417	2.14317	1.06681e-06	9.14545e-06	yes	up
gene-G4B84_003862	hypothetical protein	2.227	1.15534	0.00233634	0.00835864	yes	up
gene-G4B84_003869	hypothetical protein	0.496	-1.01128	0.00828921	0.0247169	yes	down
gene-G4B84_003871	hypothetical protein	10.047	3.32874	2.17495e-11	4.40574e-10	yes	up
gene-G4B84_003872	hypothetical protein	3.1	1.63241	3.56367e-20	2.54378e-18	yes	up
gene-G4B84_003875	hypothetical protein	12.624	3.65809	1.19502e-06	1.01287e-05	yes	up
gene-G4B84_003881	hypothetical protein	17.873	4.15968	3.19646e-28	5.00604e-26	yes	up
gene-G4B84_003882	hypothetical protein	6.791	2.76363	3.50934e-13	9.6904e-12	yes	up
gene-G4B84_003890	hypothetical protein	0.382	-1.38883	0.00122778	0.00473123	yes	down
gene-G4B84_003893	hypothetical protein	0.222	-2.17053	4.20073e-08	4.86875e-07	yes	down
gene-G4B84_003895	hypothetical protein	7.804	2.96418	7.87562e-07	6.95613e-06	yes	up
gene-G4B84_003901	hypothetical protein	0.483	-1.04859	0.00040381	0.0017901	yes	down
gene-G4B84_003903	hypothetical protein	83.683	6.38685	0.00749542	0.0227233	yes	up
gene-G4B84_003905	hypothetical protein	2.992	1.58122	4.85384e-12	1.08596e-10	yes	up
gene-G4B84_003906	hypothetical protein	2.188	1.1296	0.00418686	0.0137461	yes	up
gene-G4B84_003907	hypothetical protein	8.737	3.12714	1.58747e-14	5.39072e-13	yes	up
gene-G4B84_003912	hypothetical protein	7.887	2.9794	1.33945e-13	4.00423e-12	yes	up
gene-G4B84_003915	hypothetical protein	0.459	-1.12266	3.88108e-06	2.94889e-05	yes	down
gene-G4B84_003917	hypothetical protein	0.422	-1.24515	7.04203e-08	7.77811e-07	yes	down
gene-G4B84_003919	hypothetical protein	10.79	3.43163	1.62903e-07	1.68077e-06	yes	up
gene-G4B84_003920	hypothetical protein	7.141	2.83613	7.68411e-16	3.16194e-14	yes	up
gene-G4B84_003931	hypothetical protein	0.437	-1.19411	7.60118e-05	0.000410284	yes	down
gene-G4B84_003932	hypothetical protein	3.213	1.68382	0.000260939	0.00121931	yes	up
gene-G4B84_003933	hypothetical protein	2.429	1.28039	2.22101e-06	1.7831e-05	yes	up
gene-G4B84_003956	hypothetical protein	0.268	-1.8991	2.52988e-18	1.44272e-16	yes	down
gene-G4B84_003959	hypothetical protein	0.003	-8.24094	2.89773e-09	4.1538e-08	yes	down
gene-G4B84_003965	hypothetical protein	4.931	2.30189	1.16806e-09	1.79977e-08	yes	up
gene-G4B84_003976	hypothetical protein	2.395	1.25975	1.14169e-09	1.762e-08	yes	up
gene-G4B84_003977	hypothetical protein	35.892	5.16561	0.00671606	0.0206359	yes	up
gene-G4B84_003978	hypothetical protein	117.139	6.87208	0.000161654	0.000804282	yes	up
gene-G4B84_003982	hypothetical protein	0.162	-2.62181	2.07434e-14	6.92842e-13	yes	down
gene-G4B84_003986	hypothetical protein	0.302	-1.72631	7.57455e-05	0.000409268	yes	down
gene-G4B84_003997	hypothetical protein	0.284	-1.8166	0.000952785	0.0037798	yes	down
gene-G4B84_003998	hypothetical protein	0.111	-3.17112	1.02058e-07	1.09164e-06	yes	down
gene-G4B84_004000	hypothetical protein	0.332	-1.59005	1.63674e-08	2.04944e-07	yes	down
gene-G4B84_004001	hypothetical protein	0.074	-3.76105	0.00257498	0.00906687	yes	down
gene-G4B84_004004	hypothetical protein	3.991	1.99688	0.000104936	0.000548625	yes	up
gene-G4B84_004005	hypothetical protein	2.21	1.14425	2.99699e-05	0.000181777	yes	up
gene-G4B84_004019	hypothetical protein	0.326	-1.61753	0.0003353	0.0015211	yes	down
gene-G4B84_004021	hypothetical protein	3.588	1.84307	1.34685e-08	1.7172e-07	yes	up
gene-G4B84_004022	hypothetical protein	238.566	7.89825	1.51136e-06	1.25267e-05	yes	up
gene-G4B84_004023	hypothetical protein	5.051	2.33645	2.37614e-09	3.46289e-08	yes	up
gene-G4B84_004024	hypothetical protein	6.08	2.60406	0.00728864	0.0221809	yes	up
gene-G4B84_004026	hypothetical protein	0.468	-1.09401	5.60106e-05	0.000315639	yes	down
gene-G4B84_004027	hypothetical protein	25.602	4.67819	1.2175e-21	1.04715e-19	yes	up
gene-G4B84_004029	hypothetical protein	5.455	2.44767	0.0134525	0.0368363	yes	up
gene-G4B84_004032	hypothetical protein	5.648	2.49769	0.0166673	0.0438429	yes	up
gene-G4B84_004038	hypothetical protein	0.093	-3.42851	2.07505e-07	2.09764e-06	yes	down
gene-G4B84_004039	hypothetical protein	4.935	2.30319	0.0109136	0.0309424	yes	up
gene-G4B84_004043	hypothetical protein	2.526	1.33683	0.000179245	0.000880121	yes	up
gene-G4B84_004045	hypothetical protein	0.091	-3.45579	4.49553e-20	3.16588e-18	yes	down
gene-G4B84_004046	hypothetical protein	0.092	-3.43665	2.43855e-26	3.12046e-24	yes	down
gene-G4B84_004047	hypothetical protein	0.001	-10.4411	1.17587e-17	6.20018e-16	yes	down
gene-G4B84_004048	hypothetical protein	0.033	-4.94257	5.49804e-81	9.61516e-78	yes	down
gene-G4B84_004061	hypothetical protein	2.362	1.23973	0.00330929	0.0112778	yes	up
gene-G4B84_004062	hypothetical protein	0.196	-2.34829	0.000781586	0.00317629	yes	down
gene-G4B84_004065	hypothetical protein	14.081	3.81573	9.74513e-15	3.41992e-13	yes	up
gene-G4B84_004066	hypothetical protein	9.885	3.30522	0.00133246	0.00508234	yes	up
gene-G4B84_004071	hypothetical protein	2.323	1.21601	0.0130355	0.0359007	yes	up
gene-G4B84_004072	hypothetical protein	0.262	-1.93259	1.4161e-19	9.34535e-18	yes	down
gene-G4B84_004073	hypothetical protein	17.97	4.16755	0.00670384	0.0206165	yes	up
gene-G4B84_004074	hypothetical protein	2.049	1.0347	0.00054995	0.00232686	yes	up
gene-G4B84_004076	hypothetical protein	0.095	-3.39361	0.0035087	0.011823	yes	down
gene-G4B84_004079	hypothetical protein	0.171	-2.55006	4.87427e-07	4.53419e-06	yes	down
gene-G4B84_004080	hypothetical protein	0.194	-2.36893	5.47686e-14	1.74677e-12	yes	down
gene-G4B84_004081	hypothetical protein	0.298	-1.74717	4.0765e-08	4.73172e-07	yes	down
gene-G4B84_004083	hypothetical protein	2.799	1.48504	1.45608e-07	1.51574e-06	yes	up
gene-G4B84_004086	hypothetical protein	3.079	1.62262	0.00705804	0.0215604	yes	up
gene-G4B84_004091	hypothetical protein	2.31	1.2081	0.00292601	0.0101162	yes	up
gene-G4B84_004096	hypothetical protein	0.41	-1.28548	0.000214683	0.00103003	yes	down
gene-G4B84_004099	hypothetical protein	0.498	-1.00473	0.00442917	0.0144199	yes	down
gene-G4B84_004104	hypothetical protein	3.241	1.69657	0.00043528	0.00189676	yes	up
gene-G4B84_004105	hypothetical protein	3.156	1.65789	0.000664543	0.00275033	yes	up
gene-G4B84_004125	hypothetical protein	0.392	-1.3514	0.00405405	0.0133603	yes	down
gene-G4B84_004127	hypothetical protein	0.265	-1.91716	1.34496e-08	1.71686e-07	yes	down
gene-G4B84_004129	hypothetical protein	8.696	3.12035	0.00208197	0.00754094	yes	up
gene-G4B84_004132	hypothetical protein	0.374	-1.41722	2.57417e-05	0.000158514	yes	down
gene-G4B84_004135	hypothetical protein	3.218	1.68623	0.0134351	0.0367984	yes	up
gene-G4B84_004136	hypothetical protein	72.807	6.186	1.57968e-07	1.63307e-06	yes	up
gene-G4B84_004138	hypothetical protein	68.285	6.09349	0.00295784	0.0102094	yes	up
gene-G4B84_004140	hypothetical protein	8.167	3.02987	0.0134286	0.0367901	yes	up
gene-G4B84_004142	hypothetical protein	0.128	-2.96937	5.16403e-21	3.98428e-19	yes	down
gene-G4B84_004146	hypothetical protein	11.687	3.54683	8.49068e-06	5.95938e-05	yes	up
gene-G4B84_004150	hypothetical protein	0.216	-2.20823	7.59015e-05	0.000409899	yes	down
gene-G4B84_004198	hypothetical protein	0.429	-1.21931	0.00447529	0.014552	yes	down
gene-G4B84_004201	hypothetical protein	0.042	-4.56203	2.53455e-11	5.0851e-10	yes	down
gene-G4B84_004203	hypothetical protein	0.477	-1.0667	8.26633e-06	5.82529e-05	yes	down
gene-G4B84_004214	hypothetical protein	13.456	3.75015	1.0553e-13	3.20965e-12	yes	up
gene-G4B84_004215	hypothetical protein	25.001	4.64391	0.00052396	0.0022313	yes	up
gene-G4B84_004216	hypothetical protein	2.304	1.20437	0.00622071	0.0193175	yes	up
gene-G4B84_004217	hypothetical protein	2.696	1.43104	0.000662278	0.00274242	yes	up
gene-G4B84_004219	hypothetical protein	0.294	-1.76385	0.002644	0.00926635	yes	down
gene-G4B84_004221	hypothetical protein	0.437	-1.19545	0.0168329	0.0441461	yes	down
gene-G4B84_004226	hypothetical protein	0.258	-1.95681	3.45874e-08	4.07324e-07	yes	down
gene-G4B84_004228	hypothetical protein	0.197	-2.34243	4.88253e-32	9.85239e-30	yes	down
gene-G4B84_004229	hypothetical protein	0.465	-1.10336	0.000268448	0.00124859	yes	down
gene-G4B84_004236	hypothetical protein	0.268	-1.9021	2.22769e-05	0.00013972	yes	down
gene-G4B84_004239	hypothetical protein	5.33	2.41414	3.53894e-05	0.000210869	yes	up
gene-G4B84_004248	hypothetical protein	2.419	1.27442	0.000114714	0.000594713	yes	up
gene-G4B84_004258	hypothetical protein	0.146	-2.77522	1.14904e-14	3.97918e-13	yes	down
gene-G4B84_004259	hypothetical protein	0.053	-4.23893	1.91175e-18	1.11444e-16	yes	down
gene-G4B84_004260	hypothetical protein	58.073	5.85979	0.00396621	0.0131244	yes	up
gene-G4B84_004262	hypothetical protein	2.318	1.21257	0.00805201	0.0241537	yes	up
gene-G4B84_004264	hypothetical protein	7.55	2.9164	0.000140364	0.000710488	yes	up
gene-G4B84_004271	hypothetical protein	9.221	3.20487	2.90358e-16	1.31324e-14	yes	up
gene-G4B84_004272	hypothetical protein	8.46	3.08069	7.73156e-11	1.45389e-09	yes	up
gene-G4B84_004277	hypothetical protein	37.528	5.22991	5.13901e-14	1.66431e-12	yes	up
gene-G4B84_004278	hypothetical protein	4.519	2.17614	0.00549202	0.0173421	yes	up
gene-G4B84_004279	hypothetical protein	4.8	2.26289	0.0095237	0.0277128	yes	up
gene-G4B84_004280	hypothetical protein	58.877	5.87963	3.44149e-06	2.64942e-05	yes	up
gene-G4B84_004289	hypothetical protein	8.469	3.08221	1.65388e-15	6.49968e-14	yes	up
gene-G4B84_004297	hypothetical protein	2.974	1.5726	0.00752272	0.0227941	yes	up
gene-G4B84_004300	hypothetical protein	0.464	-1.10912	9.10924e-12	1.9627e-10	yes	down
gene-G4B84_004301	hypothetical protein	0.385	-1.37575	1.26548e-08	1.61935e-07	yes	down
gene-G4B84_004307	hypothetical protein	2.678	1.42129	2.08832e-06	1.69341e-05	yes	up
gene-G4B84_004308	hypothetical protein	30.315	4.92196	1.66352e-12	4.01271e-11	yes	up
gene-G4B84_004309	hypothetical protein	11.761	3.55598	4.48889e-08	5.17036e-07	yes	up
gene-G4B84_004311	hypothetical protein	5.052	2.33687	0.015451	0.0412433	yes	up
gene-G4B84_004313	hypothetical protein	7.966	2.99387	0.0095368	0.0277432	yes	up
gene-G4B84_004317	hypothetical protein	4.474	2.16151	0.00379102	0.0126243	yes	up
gene-G4B84_004319	hypothetical protein	108.212	6.75772	1.74934e-05	0.000112751	yes	up
gene-G4B84_004320	hypothetical protein	0.409	-1.28889	3.90306e-06	2.95916e-05	yes	down
gene-G4B84_004321	hypothetical protein	0.109	-3.19834	0.000523785	0.0022313	yes	down
gene-G4B84_004323	hypothetical protein	8.87	3.14897	0.0152921	0.0409233	yes	up
gene-G4B84_004339	hypothetical protein	2.715	1.44109	0.00233185	0.00834804	yes	up
gene-G4B84_004340	hypothetical protein	2.451	1.29318	0.000118512	0.000611596	yes	up
gene-G4B84_004348	hypothetical protein	0.15	-2.73987	3.55389e-07	3.43063e-06	yes	down
gene-G4B84_004354	hypothetical protein	0.13	-2.94476	3.70282e-28	5.55053e-26	yes	down
gene-G4B84_004356	hypothetical protein	801.828	9.64715	0.0135543	0.0370572	yes	up
gene-G4B84_004357	hypothetical protein	0.277	-1.85201	1.17467e-19	7.85082e-18	yes	down
gene-G4B84_004362	hypothetical protein	0.083	-3.59539	3.46988e-10	5.83485e-09	yes	down
gene-G4B84_004363	hypothetical protein	0.249	-2.00349	3.1573e-05	0.000190619	yes	down
gene-G4B84_004364	hypothetical protein	2.272	1.18418	0.000346616	0.00156499	yes	up
gene-G4B84_004368	hypothetical protein	3.262	1.70555	1.51981e-05	9.98583e-05	yes	up
gene-G4B84_004370	hypothetical protein	2.071	1.05062	0.00849159	0.0252123	yes	up
gene-G4B84_004371	hypothetical protein	0.247	-2.01792	0.000197969	0.000959932	yes	down
gene-G4B84_004391	hypothetical protein	0.294	-1.76451	0.00234061	0.00836797	yes	down
gene-G4B84_004401	hypothetical protein	4.031	2.01108	8.07519e-06	5.70911e-05	yes	up
gene-G4B84_004417	hypothetical protein	0.418	-1.2597	0.00145028	0.00547797	yes	down
gene-G4B84_004421	hypothetical protein	0.473	-1.08109	0.00036576	0.00164014	yes	down
gene-G4B84_004424	hypothetical protein	2.182	1.1256	1.29389e-05	8.62018e-05	yes	up
gene-G4B84_004426	hypothetical protein	2.547	1.34853	0.00330037	0.0112511	yes	up
gene-G4B84_004434	hypothetical protein	0.182	-2.45703	3.49735e-05	0.000208747	yes	down
gene-G4B84_004445	hypothetical protein	2.203	1.13917	0.00600716	0.0187431	yes	up
gene-G4B84_004446	hypothetical protein	2.868	1.51994	1.54816e-15	6.13012e-14	yes	up
gene-G4B84_004456	hypothetical protein	2.243	1.16521	0.00279445	0.00971897	yes	up
gene-G4B84_004457	hypothetical protein	2.048	1.03416	0.00554591	0.0174807	yes	up
gene-G4B84_004459	hypothetical protein	2.809	1.4902	0.0108643	0.0308188	yes	up
gene-G4B84_004461	hypothetical protein	0.464	-1.10887	0.00841964	0.0250276	yes	down
gene-G4B84_004466	hypothetical protein	0.448	-1.15979	5.34318e-08	6.03229e-07	yes	down
gene-G4B84_004468	hypothetical protein	3.919	1.97046	2.35559e-08	2.86743e-07	yes	up
gene-G4B84_004469	hypothetical protein	0.425	-1.23563	2.35023e-09	3.43947e-08	yes	down
gene-G4B84_004470	hypothetical protein	4.234	2.08208	5.93046e-15	2.18089e-13	yes	up
gene-G4B84_004477	hypothetical protein	3.903	1.9645	0.0164201	0.043356	yes	up
gene-G4B84_004481	hypothetical protein	4.085	2.03036	2.93653e-10	5.05131e-09	yes	up
gene-G4B84_004485	hypothetical protein	11.846	3.56631	3.20112e-06	2.4881e-05	yes	up
gene-G4B84_004488	hypothetical protein	0.004	-7.86741	2.67912e-09	3.87218e-08	yes	down
gene-G4B84_004496	hypothetical protein	0.402	-1.31344	2.49318e-08	3.02028e-07	yes	down
gene-G4B84_004499	hypothetical protein	4.015	2.00538	2.72159e-20	1.98317e-18	yes	up
gene-G4B84_004504	hypothetical protein	0.251	-1.99602	7.7641e-10	1.23251e-08	yes	down
gene-G4B84_004518	hypothetical protein	8.529	3.0924	6.64886e-10	1.07333e-08	yes	up
gene-G4B84_004519	hypothetical protein	0.201	-2.31589	9.87118e-17	4.7296e-15	yes	down
gene-G4B84_004529	hypothetical protein	0.445	-1.1668	1.10839e-05	7.55219e-05	yes	down
gene-G4B84_004531	hypothetical protein	6.314	2.65849	0.000199501	0.000966466	yes	up
gene-G4B84_004533	hypothetical protein	0.079	-3.66709	0.000391574	0.00173953	yes	down
gene-G4B84_004539	hypothetical protein	5.182	2.37351	0.00381614	0.0126918	yes	up
gene-G4B84_004540	hypothetical protein	16.204	4.01827	4.4206e-10	7.34419e-09	yes	up
gene-G4B84_004546	hypothetical protein	0.366	-1.44871	2.68324e-06	2.11693e-05	yes	down
gene-G4B84_004549	hypothetical protein	4.41	2.14091	0.000361353	0.00162385	yes	up
gene-G4B84_004550	hypothetical protein	7.454	2.89802	4.71311e-05	0.000272929	yes	up
gene-G4B84_004555	hypothetical protein	0.387	-1.37062	0.0050396	0.0160976	yes	down
gene-G4B84_004557	hypothetical protein	0.11	-3.18097	5.97077e-51	2.72397e-48	yes	down
gene-G4B84_004558	hypothetical protein	0.004	-8.03492	1.26546e-05	8.46843e-05	yes	down
gene-G4B84_004573	hypothetical protein	11.135	3.47709	0.000657659	0.00272485	yes	up
gene-G4B84_004580	hypothetical protein	0.431	-1.21453	0.00970848	0.0280791	yes	down
gene-G4B84_004583	hypothetical protein	0.019	-5.68958	0.00114051	0.00444165	yes	down
gene-G4B84_004590	hypothetical protein	0.025	-5.33065	0.00404473	0.0133448	yes	down
gene-G4B84_004601	hypothetical protein	8.376	3.06634	0.0056376	0.0177297	yes	up
gene-G4B84_004602	hypothetical protein	0.429	-1.22058	2.35496e-05	0.000146517	yes	down
gene-G4B84_004606	hypothetical protein	0.307	-1.70523	6.17324e-17	3.04112e-15	yes	down
gene-G4B84_004617	hypothetical protein	4.049	2.01745	0.00558751	0.017596	yes	up
gene-G4B84_004618	hypothetical protein	0.352	-1.50696	2.97318e-07	2.91294e-06	yes	down
gene-G4B84_004621	hypothetical protein	0.421	-1.24912	1.07177e-05	7.33596e-05	yes	down
gene-G4B84_004629	hypothetical protein	2.313	1.2097	0.00417009	0.0136997	yes	up
gene-G4B84_004634	hypothetical protein	0.433	-1.20652	2.1111e-05	0.000132964	yes	down
gene-G4B84_004638	hypothetical protein	2.217	1.14848	0.00164233	0.00611859	yes	up
gene-G4B84_004640	hypothetical protein	2.639	1.39999	7.12616e-05	0.000387836	yes	up
gene-G4B84_004642	hypothetical protein	3.332	1.7362	2.76983e-07	2.72285e-06	yes	up
gene-G4B84_004650	hypothetical protein	2.216	1.14797	0.000738443	0.00301732	yes	up
gene-G4B84_004654	hypothetical protein	4.62	2.20781	0.00774414	0.0233638	yes	up
gene-G4B84_004657	hypothetical protein	5.691	2.50864	2.1395e-17	1.09511e-15	yes	up
gene-G4B84_004659	hypothetical protein	0.295	-1.75896	4.52456e-12	1.02985e-10	yes	down
gene-G4B84_004665	hypothetical protein	58.675	5.87466	2.38223e-06	1.89945e-05	yes	up
gene-G4B84_004666	hypothetical protein	7.805	2.9644	3.2101e-09	4.52129e-08	yes	up
gene-G4B84_004668	hypothetical protein	11.579	3.53342	0.000587322	0.00246511	yes	up
gene-G4B84_004674	hypothetical protein	3.497	1.80606	0.000177519	0.000873282	yes	up
gene-G4B84_004678	hypothetical protein	0.303	-1.72254	0.000346458	0.00156495	yes	down
gene-G4B84_004681	hypothetical protein	10.45	3.38538	0.0108612	0.0308185	yes	up
gene-G4B84_004684	hypothetical protein	0.379	-1.39794	2.83304e-08	3.37424e-07	yes	down
gene-G4B84_004686	hypothetical protein	5.253	2.39309	9.21399e-13	2.34666e-11	yes	up
gene-G4B84_004689	hypothetical protein	0.412	-1.2795	0.0123304	0.0343374	yes	down
gene-G4B84_004690	hypothetical protein	0.492	-1.02285	6.69496e-09	8.9949e-08	yes	down
gene-G4B84_004693	hypothetical protein	2.186	1.12825	0.000303216	0.00139119	yes	up
gene-G4B84_004694	hypothetical protein	0.482	-1.05316	0.000145154	0.000731556	yes	down
gene-G4B84_004695	hypothetical protein	0.224	-2.16058	0.0116264	0.0326367	yes	down
gene-G4B84_004706	hypothetical protein	0.405	-1.30281	0.00640198	0.0197867	yes	down
gene-G4B84_004709	hypothetical protein	0.07	-3.83352	6.09173e-07	5.52467e-06	yes	down
gene-G4B84_004710	hypothetical protein	0.422	-1.24384	4.80872e-05	0.000276785	yes	down
gene-G4B84_004718	hypothetical protein	17.003	4.08776	1.05517e-45	4.25841e-43	yes	up
gene-G4B84_004719	hypothetical protein	45.361	5.50337	1.47557e-55	9.10773e-53	yes	up
gene-G4B84_004721	hypothetical protein	21.308	4.4133	0.00579825	0.0181723	yes	up
gene-G4B84_004722	hypothetical protein	3.26	1.70471	0.000301289	0.00138356	yes	up
gene-G4B84_004729	hypothetical protein	0.279	-1.84013	9.69964e-08	1.04388e-06	yes	down
gene-G4B84_004733	hypothetical protein	0.18	-2.47021	2.30089e-15	8.97519e-14	yes	down
gene-G4B84_004734	hypothetical protein	0.27	-1.8879	3.29242e-33	7.19737e-31	yes	down
gene-G4B84_004737	hypothetical protein	2.078	1.05514	0.000486339	0.0020906	yes	up
gene-G4B84_004742	hypothetical protein	0.45	-1.15269	0.00153795	0.00577523	yes	down
gene-G4B84_004743	hypothetical protein	105.254	6.71774	0.00228975	0.00821415	yes	up
gene-G4B84_004758	hypothetical protein	3.174	1.66634	2.10855e-05	0.000132883	yes	up
gene-G4B84_004764	hypothetical protein	0.432	-1.212	0.00171346	0.00635298	yes	down
gene-G4B84_004765	hypothetical protein	0.112	-3.1536	9.81578e-09	1.27947e-07	yes	down
gene-G4B84_004773	hypothetical protein	2.353	1.23433	0.00207427	0.00751825	yes	up
gene-G4B84_004778	hypothetical protein	0.365	-1.4554	2.27697e-05	0.00014247	yes	down
gene-G4B84_004780	hypothetical protein	0.212	-2.23826	1.35502e-12	3.36679e-11	yes	down
gene-G4B84_004783	hypothetical protein	3.443	1.78386	2.00338e-12	4.77759e-11	yes	up
gene-G4B84_004793	hypothetical protein	0.473	-1.07955	6.11672e-05	0.000339951	yes	down
gene-G4B84_004794	hypothetical protein	0.291	-1.78258	1.00688e-21	8.87829e-20	yes	down
gene-G4B84_004796	hypothetical protein	0.436	-1.19786	6.75293e-07	6.07726e-06	yes	down
gene-G4B84_004820	hypothetical protein	3.001	1.58542	0.00313204	0.0107382	yes	up
gene-G4B84_004828	hypothetical protein	0.48	-1.05919	9.18099e-07	8.01465e-06	yes	down
gene-G4B84_004836	hypothetical protein	4.218	2.07642	1.20618e-07	1.27201e-06	yes	up
gene-G4B84_004837	hypothetical protein	3.198	1.67702	7.34075e-10	1.17598e-08	yes	up
gene-G4B84_004841	hypothetical protein	0.454	-1.13984	0.00351343	0.0118301	yes	down
gene-G4B84_004846	hypothetical protein	3.551	1.82841	6.78949e-11	1.28828e-09	yes	up
gene-G4B84_004847	hypothetical protein	4.167	2.05915	5.08442e-06	3.73867e-05	yes	up
gene-G4B84_004849	hypothetical protein	3.585	1.84193	4.33962e-07	4.08596e-06	yes	up
gene-G4B84_004850	hypothetical protein	0.491	-1.02525	0.00748533	0.0227047	yes	down
gene-G4B84_004857	hypothetical protein	0.377	-1.40928	0.00283375	0.00983609	yes	down
gene-G4B84_004874	hypothetical protein	7.519	2.91056	8.89137e-08	9.67813e-07	yes	up
gene-G4B84_004888	hypothetical protein	23.963	4.58271	1.69964e-05	0.000110224	yes	up
gene-G4B84_004889	hypothetical protein	0.44	-1.18544	0.00013441	0.000681664	yes	down
gene-G4B84_004921	hypothetical protein	0.378	-1.40421	4.85841e-09	6.63793e-08	yes	down
gene-G4B84_004927	hypothetical protein	4.087	2.03098	0.0042298	0.0138654	yes	up
gene-G4B84_004948	hypothetical protein	0.5	-1.00144	1.70513e-05	0.000110444	yes	down
gene-G4B84_004953	hypothetical protein	0.307	-1.70443	5.00892e-05	0.000286892	yes	down
gene-G4B84_004955	hypothetical protein	0.249	-2.00545	2.93051e-13	8.33328e-12	yes	down
gene-G4B84_004957	hypothetical protein	14.892	3.89651	4.11881e-17	2.05803e-15	yes	up
gene-G4B84_004959	hypothetical protein	2.141	1.09827	0.00997999	0.0287219	yes	up
gene-G4B84_004960	hypothetical protein	9.918	3.3101	0.000216017	0.00103415	yes	up
gene-G4B84_004967	hypothetical protein	5.212	2.3818	0.000639101	0.00265693	yes	up
gene-G4B84_004970	hypothetical protein	2.018	1.01319	1.28492e-05	8.57129e-05	yes	up
gene-G4B84_004977	hypothetical protein	6.369	2.67102	4.74137e-05	0.00027355	yes	up
gene-G4B84_004980	hypothetical protein	3.075	1.62075	0.00803449	0.024115	yes	up
gene-G4B84_004983	hypothetical protein	4.641	2.21455	1.60814e-18	9.42693e-17	yes	up
gene-G4B84_004992	hypothetical protein	3.853	1.94584	6.61213e-11	1.2569e-09	yes	up
gene-G4B84_004994	hypothetical protein	4.57	2.19225	5.1036e-21	3.96682e-19	yes	up
gene-G4B84_004995	hypothetical protein	6.154	2.62164	1.40925e-06	1.18014e-05	yes	up
gene-G4B84_004996	hypothetical protein	4.31	2.10756	4.24877e-07	4.02521e-06	yes	up
gene-G4B84_005001	hypothetical protein	2.285	1.19198	1.74197e-05	0.000112492	yes	up
gene-G4B84_005002	hypothetical protein	0.171	-2.54446	5.75744e-20	4.00085e-18	yes	down
gene-G4B84_005003	hypothetical protein	0.034	-4.88003	4.61017e-15	1.72151e-13	yes	down
gene-G4B84_005004	hypothetical protein	0.191	-2.38768	2.28556e-13	6.68033e-12	yes	down
gene-G4B84_005005	hypothetical protein	28.862	4.8511	0.00157644	0.00589927	yes	up
gene-G4B84_005006	hypothetical protein	5.019	2.3275	2.53777e-13	7.37641e-12	yes	up
gene-G4B84_005011	hypothetical protein	2.693	1.42931	5.82103e-05	0.000326108	yes	up
gene-G4B84_005014	hypothetical protein	0.215	-2.21668	1.67994e-05	0.000109149	yes	down
gene-G4B84_005021	hypothetical protein	0.071	-3.81934	5.75939e-35	1.43889e-32	yes	down
gene-G4B84_005034	hypothetical protein	4.86	2.28099	6.88534e-07	6.18561e-06	yes	up
gene-G4B84_005036	hypothetical protein	0.236	-2.08554	2.0739e-05	0.000131116	yes	down
gene-G4B84_005052	hypothetical protein	0.169	-2.56742	4.87218e-12	1.08774e-10	yes	down
gene-G4B84_005060	hypothetical protein	3.588	1.843	3.16518e-05	0.000190875	yes	up
gene-G4B84_005064	hypothetical protein	2.286	1.19301	0.000145605	0.00073348	yes	up
gene-G4B84_005087	hypothetical protein	2.325	1.21693	0.00130954	0.005004	yes	up
gene-G4B84_005091	hypothetical protein	2637.25	11.3648	2.07793e-19	1.33765e-17	yes	up
gene-G4B84_005093	hypothetical protein	2.366	1.24259	3.69469e-06	2.81952e-05	yes	up
gene-G4B84_005097	hypothetical protein	2.404	1.26528	0.00614817	0.0191376	yes	up
gene-G4B84_005100	hypothetical protein	4.354	2.12244	6.62905e-13	1.75564e-11	yes	up
gene-G4B84_005107	hypothetical protein	3.625	1.85818	1.63087e-10	2.91323e-09	yes	up
gene-G4B84_005108	hypothetical protein	0	-11.4924	1.00244e-19	6.85775e-18	yes	down
gene-G4B84_005109	hypothetical protein	0.002	-9.37895	1.16745e-13	3.51005e-12	yes	down
gene-G4B84_005112	hypothetical protein	0.024	-5.39615	4.63232e-20	3.24046e-18	yes	down
gene-G4B84_005113	hypothetical protein	0.371	-1.43037	1.18335e-07	1.2517e-06	yes	down
gene-G4B84_005125	hypothetical protein	11.023	3.46244	3.4607e-12	8.01613e-11	yes	up
gene-G4B84_005130	hypothetical protein	0.052	-4.25979	6.48718e-23	6.42169e-21	yes	down
gene-G4B84_005140	hypothetical protein	0.4	-1.32202	0.00244634	0.00868091	yes	down
gene-G4B84_005141	hypothetical protein	0.488	-1.03425	3.9475e-06	2.98854e-05	yes	down
gene-G4B84_005146	hypothetical protein	2.636	1.39832	0.000171905	0.000848049	yes	up
gene-G4B84_005150	hypothetical protein	0.27	-1.88683	0.00070804	0.00290554	yes	down
gene-G4B84_005152	hypothetical protein	2.914	1.54324	0.000553153	0.00233665	yes	up
gene-G4B84_005169	hypothetical protein	0.313	-1.67589	9.39487e-05	0.000495877	yes	down
gene-G4B84_005175	hypothetical protein	0.052	-4.25613	3.67718e-14	1.20955e-12	yes	down
gene-G4B84_005176	hypothetical protein	0.369	-1.43975	0.00159558	0.00596361	yes	down
gene-G4B84_005177	hypothetical protein	0.485	-1.04512	3.2174e-05	0.00019369	yes	down
gene-G4B84_005178	hypothetical protein	0.409	-1.2894	0.000247765	0.00116322	yes	down
gene-G4B84_005179	hypothetical protein	0.295	-1.76196	2.46322e-06	1.95956e-05	yes	down
gene-G4B84_005180	hypothetical protein	0.415	-1.26793	1.83738e-05	0.000117702	yes	down
gene-G4B84_005187	hypothetical protein	0.472	-1.08296	4.45734e-12	1.01676e-10	yes	down
gene-G4B84_005190	hypothetical protein	3.968	1.98832	7.64554e-06	5.43896e-05	yes	up
gene-G4B84_005201	hypothetical protein	2.59	1.37291	0.000425068	0.00186154	yes	up
gene-G4B84_005208	hypothetical protein	2.716	1.44153	3.69892e-05	0.000219778	yes	up
gene-G4B84_005216	hypothetical protein	0.224	-2.16135	0.00884705	0.0261058	yes	down
gene-G4B84_005218	hypothetical protein	0.063	-3.9923	8.85946e-08	9.6534e-07	yes	down
gene-G4B84_005222	hypothetical protein	0.277	-1.84993	0.000163113	0.000810005	yes	down
gene-G4B84_005228	hypothetical protein	9.804	3.29334	0.00262359	0.00921023	yes	up
gene-G4B84_005229	hypothetical protein	3.785	1.92032	0.00649181	0.0200526	yes	up
gene-G4B84_005240	hypothetical protein	0.432	-1.21111	0.000148298	0.000744539	yes	down
gene-G4B84_005243	hypothetical protein	0.481	-1.05472	0.0138043	0.0376034	yes	down
gene-G4B84_005259	hypothetical protein	2.052	1.03673	0.000116302	0.000602347	yes	up
gene-G4B84_005261	hypothetical protein	2.998	1.58382	3.16535e-08	3.74876e-07	yes	up
gene-G4B84_005262	hypothetical protein	4.329	2.11412	1.65837e-10	2.95437e-09	yes	up
gene-G4B84_005289	hypothetical protein	2.036	1.02605	0.00146874	0.00553972	yes	up
gene-G4B84_005291	hypothetical protein	0.322	-1.63626	1.12435e-05	7.63612e-05	yes	down
gene-G4B84_005301	hypothetical protein	7.719	2.94838	1.33157e-11	2.7833e-10	yes	up
gene-G4B84_005302	hypothetical protein	3.099	1.63192	0.00122762	0.00473123	yes	up
gene-G4B84_005306	hypothetical protein	0.221	-2.17942	7.20581e-16	2.98856e-14	yes	down
gene-G4B84_005309	hypothetical protein	3.554	1.82943	0.000941903	0.00373946	yes	up
gene-G4B84_005315	hypothetical protein	0.345	-1.53534	0.00354392	0.0119111	yes	down
gene-G4B84_005318	hypothetical protein	3.802	1.92685	0.0133627	0.0366383	yes	up
gene-G4B84_005319	hypothetical protein	6.382	2.67403	3.47126e-05	0.000207426	yes	up
gene-G4B84_005320	hypothetical protein	9.533	3.25295	8.90503e-05	0.000472753	yes	up
gene-G4B84_005322	hypothetical protein	0.454	-1.13951	0.000739882	0.00302202	yes	down
gene-G4B84_005340	hypothetical protein	0.489	-1.03077	0.00198328	0.00723595	yes	down
gene-G4B84_005343	hypothetical protein	0.429	-1.2197	2.46785e-07	2.46386e-06	yes	down
gene-G4B84_005350	hypothetical protein	0.006	-7.35149	1.77597e-05	0.000114327	yes	down
gene-G4B84_005351	hypothetical protein	0.146	-2.77131	3.82315e-17	1.91944e-15	yes	down
gene-G4B84_005352	hypothetical protein	524.639	9.03518	6.6755e-08	7.41227e-07	yes	up
gene-G4B84_005355	hypothetical protein	2.621	1.38986	4.62209e-12	1.04698e-10	yes	up
gene-G4B84_005358	hypothetical protein	2.103	1.07242	0.0126123	0.0349829	yes	up
gene-G4B84_005365	hypothetical protein	5.504	2.46041	0.00119792	0.00464	yes	up
gene-G4B84_005374	hypothetical protein	5.625	2.49192	1.6177e-10	2.89668e-09	yes	up
gene-G4B84_005383	hypothetical protein	0.207	-2.27095	2.59392e-06	2.05885e-05	yes	down
gene-G4B84_005384	hypothetical protein	2.939	1.55535	0.000146991	0.000739394	yes	up
gene-G4B84_005385	hypothetical protein	0.365	-1.45284	2.58129e-07	2.56248e-06	yes	down
gene-G4B84_005387	hypothetical protein	125.848	6.97553	0.0162078	0.0429249	yes	up
gene-G4B84_005388	hypothetical protein	2.052	1.03736	2.06938e-05	0.000130965	yes	up
gene-G4B84_005390	hypothetical protein	0.013	-6.26981	5.5453e-05	0.000313001	yes	down
gene-G4B84_005401	hypothetical protein	2.447	1.29127	0.000499915	0.00213932	yes	up
gene-G4B84_005405	hypothetical protein	8.538	3.09382	5.21564e-16	2.24294e-14	yes	up
gene-G4B84_005407	hypothetical protein	0.41	-1.28714	1.31559e-10	2.3719e-09	yes	down
gene-G4B84_005410	hypothetical protein	8.108	3.0193	4.49756e-07	4.20989e-06	yes	up
gene-G4B84_005413	hypothetical protein	17.642	4.14097	1.23075e-06	1.04063e-05	yes	up
gene-G4B84_005417	hypothetical protein	0.067	-3.89039	9.22628e-05	0.000487961	yes	down
gene-G4B84_005423	hypothetical protein	0.006	-7.39891	9.15732e-11	1.67986e-09	yes	down
gene-G4B84_005445	hypothetical protein	7.948	2.99066	6.4346e-05	0.000355359	yes	up
gene-G4B84_005451	hypothetical protein	4.21	2.07378	6.24057e-10	1.01366e-08	yes	up
gene-G4B84_005454	hypothetical protein	0.141	-2.82187	1.19003e-07	1.2575e-06	yes	down
gene-G4B84_005460	hypothetical protein	3.445	1.78455	0.00116186	0.00451198	yes	up
gene-G4B84_005461	hypothetical protein	0.274	-1.87003	0.00202228	0.00736543	yes	down
gene-G4B84_005470	hypothetical protein	0.211	-2.2429	0.00796862	0.0239447	yes	down
gene-G4B84_005487	hypothetical protein	5.859	2.55064	2.67066e-06	2.1086e-05	yes	up
gene-G4B84_005489	hypothetical protein	2.238	1.16235	0.00312164	0.0107114	yes	up
gene-G4B84_005505	hypothetical protein	67.24	6.07124	0.0110857	0.0313284	yes	up
gene-G4B84_005513	hypothetical protein	0.377	-1.40714	7.49908e-14	2.33495e-12	yes	down
gene-G4B84_005517	hypothetical protein	5.324	2.41247	3.40098e-11	6.68287e-10	yes	up
gene-G4B84_005520	hypothetical protein	6.623	2.72743	3.7957e-05	0.000225145	yes	up
gene-G4B84_005524	hypothetical protein	0.311	-1.68699	1.2223e-27	1.75693e-25	yes	down
gene-G4B84_005538	hypothetical protein	2.381	1.25165	4.08041e-06	3.07806e-05	yes	up
gene-G4B84_005543	hypothetical protein	0.394	-1.34275	1.89282e-05	0.000120959	yes	down
gene-G4B84_005548	hypothetical protein	0.352	-1.50733	0.016833	0.0441461	yes	down
gene-G4B84_005555	hypothetical protein	2.154	1.10709	6.06258e-05	0.000337478	yes	up
gene-G4B84_005557	hypothetical protein	2.052	1.03714	0.00836405	0.0248905	yes	up
gene-G4B84_005573	hypothetical protein	2.198	1.13592	4.92532e-12	1.09727e-10	yes	up
gene-G4B84_005576	hypothetical protein	0.136	-2.87809	0.000234848	0.00111022	yes	down
gene-G4B84_005585	hypothetical protein	3.881	1.95631	9.55008e-08	1.0299e-06	yes	up
gene-G4B84_005586	hypothetical protein	7.099	2.82759	9.39824e-06	6.53517e-05	yes	up
gene-G4B84_005587	hypothetical protein	0.288	-1.79432	5.04071e-11	9.7587e-10	yes	down
gene-G4B84_005590	hypothetical protein	0.47	-1.09027	0.0180223	0.0467626	yes	down
gene-G4B84_005591	hypothetical protein	0.172	-2.53764	6.15298e-10	1.00098e-08	yes	down
gene-G4B84_005592	hypothetical protein	0.288	-1.79689	1.91213e-05	0.000121969	yes	down
gene-G4B84_005604	hypothetical protein	0.076	-3.72513	9.88629e-10	1.53684e-08	yes	down
gene-G4B84_005607	hypothetical protein	0.018	-5.76047	0.00100177	0.00395022	yes	down
gene-G4B84_005617	hypothetical protein	0.064	-3.96137	0.00778783	0.0234686	yes	down
gene-G4B84_005623	hypothetical protein	3.98	1.99264	3.29486e-09	4.61589e-08	yes	up
gene-G4B84_005625	hypothetical protein	0.234	-2.09507	0.00928477	0.0271455	yes	down
gene-G4B84_005627	hypothetical protein	0.049	-4.36473	0.00975446	0.0281578	yes	down
gene-G4B84_005639	hypothetical protein	0.065	-3.94694	0.000582672	0.00244853	yes	down
gene-G4B84_005643	hypothetical protein	2.633	1.39692	0.000169308	0.000836416	yes	up
gene-G4B84_005644	hypothetical protein	2.715	1.44069	0.0151069	0.0405414	yes	up
gene-G4B84_005645	hypothetical protein	5.327	2.41321	3.82678e-08	4.46656e-07	yes	up
gene-G4B84_005649	hypothetical protein	0.089	-3.49114	2.85364e-24	3.08693e-22	yes	down
gene-G4B84_005650	hypothetical protein	0.285	-1.81097	0.00021593	0.00103415	yes	down
gene-G4B84_005656	hypothetical protein	7.448	2.89681	3.09192e-13	8.72138e-12	yes	up
gene-G4B84_005657	hypothetical protein	2.268	1.18115	0.0155384	0.0414135	yes	up
gene-G4B84_005658	hypothetical protein	6.506	2.70187	3.64853e-09	5.06402e-08	yes	up
gene-G4B84_005661	hypothetical protein	3.699	1.88706	4.66762e-16	2.02386e-14	yes	up
gene-G4B84_005667	hypothetical protein	2.384	1.25359	0.00366713	0.0122723	yes	up
gene-G4B84_005668	hypothetical protein	3.769	1.91425	7.90707e-09	1.05024e-07	yes	up
gene-G4B84_005670	hypothetical protein	9.946	3.31411	5.28564e-10	8.70679e-09	yes	up
gene-G4B84_005673	hypothetical protein	2.406	1.26671	0.00737407	0.0224019	yes	up
gene-G4B84_005684	hypothetical protein	0.488	-1.03575	5.50064e-05	0.000311149	yes	down
gene-G4B84_005688	hypothetical protein	3.329	1.73515	1.03302e-06	8.87024e-06	yes	up
gene-G4B84_005694	hypothetical protein	6.614	2.72558	0.000309671	0.00141708	yes	up
gene-G4B84_005696	hypothetical protein	2.347	1.23075	0.000172627	0.000851208	yes	up
gene-G4B84_005702	hypothetical protein	10.906	3.44708	3.7247e-08	4.36197e-07	yes	up
gene-G4B84_005709	hypothetical protein	0.155	-2.68726	4.24166e-13	1.15605e-11	yes	down
gene-G4B84_005715	hypothetical protein	2.658	1.41059	0.00383949	0.0127412	yes	up
gene-G4B84_005721	hypothetical protein	10.79	3.43163	8.62704e-08	9.42954e-07	yes	up
gene-G4B84_005722	hypothetical protein	17.608	4.13819	3.96757e-08	4.62061e-07	yes	up
gene-G4B84_005723	hypothetical protein	15.449	3.94944	4.54139e-13	1.23134e-11	yes	up
gene-G4B84_005724	hypothetical protein	25.308	4.66155	7.34559e-18	3.93252e-16	yes	up
gene-G4B84_005726	hypothetical protein	0.369	-1.43975	5.23004e-05	0.00029793	yes	down
gene-G4B84_005729	hypothetical protein	0.09	-3.48042	0.00721554	0.0219839	yes	down
gene-G4B84_005730	hypothetical protein	0.222	-2.17122	4.61512e-12	1.04698e-10	yes	down
gene-G4B84_005731	hypothetical protein	4.535	2.18124	7.10475e-05	0.000386871	yes	up
gene-G4B84_005733	hypothetical protein	2.32	1.21414	0.000167518	0.000829136	yes	up
gene-G4B84_005734	hypothetical protein	2.313	1.2099	0.000324574	0.00147883	yes	up
gene-G4B84_005741	hypothetical protein	7.287	2.86536	3.36447e-06	2.59756e-05	yes	up
gene-G4B84_005750	hypothetical protein	6.982	2.80364	2.07991e-14	6.92842e-13	yes	up
gene-G4B84_005751	hypothetical protein	130.125	7.02376	5.74453e-16	2.43054e-14	yes	up
gene-G4B84_005752	hypothetical protein	3.471	1.79538	3.25489e-08	3.84179e-07	yes	up
gene-G4B84_005753	hypothetical protein	0.001	-10.7775	6.72006e-19	4.14786e-17	yes	down
gene-G4B84_005754	hypothetical protein	6.133	2.61668	1.03598e-11	2.21847e-10	yes	up
gene-G4B84_005758	hypothetical protein	4.47	2.16013	5.68895e-05	0.000319529	yes	up
gene-G4B84_005761	hypothetical protein	9.572	3.25887	2.59965e-06	2.06028e-05	yes	up
gene-G4B84_005772	hypothetical protein	6.234	2.64006	4.36518e-07	4.10428e-06	yes	up
gene-G4B84_005775	hypothetical protein	0.212	-2.23687	3.59288e-13	9.89502e-12	yes	down
gene-G4B84_005781	hypothetical protein	0.372	-1.42561	2.21648e-10	3.88921e-09	yes	down
gene-G4B84_005783	hypothetical protein	0.397	-1.33189	5.67645e-05	0.000319202	yes	down
gene-G4B84_005810	hypothetical protein	4.286	2.09953	0.000507725	0.00217008	yes	up
gene-G4B84_005813	hypothetical protein	2.541	1.34559	0.0144855	0.0391845	yes	up
gene-G4B84_005820	hypothetical protein	0.467	-1.09903	0.00489802	0.0157267	yes	down
gene-G4B84_005822	hypothetical protein	0.429	-1.22035	0.00631872	0.0195813	yes	down
gene-G4B84_005828	hypothetical protein	0.134	-2.899	0.000211063	0.00101591	yes	down
gene-G4B84_005888	hypothetical protein	0.184	-2.44577	0.000490435	0.00210218	yes	down
gene-G4B84_005889	hypothetical protein	0.345	-1.53675	0.00314977	0.0107903	yes	down
gene-G4B84_005890	hypothetical protein	0.319	-1.64942	6.49614e-11	1.2371e-09	yes	down
gene-G4B84_005892	hypothetical protein	0.402	-1.31555	0.0014231	0.00539277	yes	down
gene-G4B84_005898	hypothetical protein	0.096	-3.38136	1.07521e-23	1.09699e-21	yes	down
gene-G4B84_005899	hypothetical protein	2.836	1.504	8.48423e-05	0.000452363	yes	up
gene-G4B84_005900	hypothetical protein	30.421	4.92699	7.67036e-07	6.79199e-06	yes	up
gene-G4B84_005901	hypothetical protein	257.086	8.00611	1.60864e-43	6.25163e-41	yes	up
gene-G4B84_005906	hypothetical protein	10.996	3.4589	2.16613e-13	6.38461e-12	yes	up
gene-G4B84_005907	hypothetical protein	2.995	1.58242	5.59979e-05	0.000315639	yes	up
gene-G4B84_005908	hypothetical protein	62.963	5.97643	8.51954e-09	1.12873e-07	yes	up
gene-G4B84_005909	hypothetical protein	18.09	4.17708	2.31398e-07	2.32351e-06	yes	up
gene-G4B84_005917	hypothetical protein	0.493	-1.02059	0.00499978	0.0159899	yes	down
gene-G4B84_005924	hypothetical protein	0.416	-1.26553	3.25153e-09	4.56126e-08	yes	down
gene-G4B84_005926	hypothetical protein	0.445	-1.16956	1.66313e-05	0.000108219	yes	down
gene-G4B84_005928	hypothetical protein	0.126	-2.99011	6.98344e-18	3.75781e-16	yes	down
gene-G4B84_005930	hypothetical protein	2.059	1.04186	0.00183629	0.00676314	yes	up
gene-G4B84_005934	hypothetical protein	0.017	-5.87633	0.000425861	0.00186267	yes	down
gene-G4B84_005935	hypothetical protein	8.572	3.09966	2.34582e-24	2.59102e-22	yes	up
gene-G4B84_005936	hypothetical protein	23.81	4.57347	2.37264e-07	2.37558e-06	yes	up
gene-G4B84_005938	hypothetical protein	2.651	1.40649	0.000425676	0.00186264	yes	up
gene-G4B84_005939	hypothetical protein	3.945	1.98001	0.000359701	0.0016178	yes	up
gene-G4B84_005951	hypothetical protein	0.439	-1.18659	0.000128018	0.000654309	yes	down
gene-G4B84_005953	hypothetical protein	844.414	9.72181	0.0128466	0.0354922	yes	up
gene-G4B84_005954	hypothetical protein	2.293	1.19727	2.36642e-05	0.000147102	yes	up
gene-G4B84_005957	hypothetical protein	0.005	-7.7635	4.25202e-08	4.91912e-07	yes	down
gene-G4B84_005967	hypothetical protein	2.582	1.36826	0.000569646	0.00239956	yes	up
gene-G4B84_005973	hypothetical protein	0.474	-1.07554	1.77087e-06	1.45625e-05	yes	down
gene-G4B84_005977	hypothetical protein	0.287	-1.80044	0.0090367	0.0265683	yes	down
gene-G4B84_005978	hypothetical protein	3.667	1.87451	0.00164992	0.00614356	yes	up
gene-G4B84_005979	hypothetical protein	2.132	1.09253	0.000872455	0.00349415	yes	up
gene-G4B84_005986	hypothetical protein	3.265	1.70694	0.000425464	0.00186249	yes	up
gene-G4B84_005989	hypothetical protein	0.114	-3.13226	1.29821e-19	8.62157e-18	yes	down
gene-G4B84_005990	hypothetical protein	9.034	3.17534	9.79133e-09	1.27787e-07	yes	up
gene-G4B84_005992	hypothetical protein	2.255	1.17331	0.00587439	0.0184	yes	up
gene-G4B84_005994	hypothetical protein	0.408	-1.29196	4.93343e-05	0.000283187	yes	down
gene-G4B84_006003	hypothetical protein	3.925	1.97253	0.00868331	0.0257094	yes	up
gene-G4B84_006008	hypothetical protein	9.249	3.20927	1.76749e-05	0.000113851	yes	up
gene-G4B84_006009	hypothetical protein	0.397	-1.33317	0.00453382	0.014724	yes	down
gene-G4B84_006015	hypothetical protein	59.564	5.89637	3.15676e-124	1.10413e-120	yes	up
gene-G4B84_006016	hypothetical protein	27.443	4.77836	3.49812e-41	1.18406e-38	yes	up
gene-G4B84_006021	hypothetical protein	1091.33	10.0919	0.00979997	0.0282736	yes	up
gene-G4B84_006023	hypothetical protein	8.721	3.12454	8.19301e-12	1.7799e-10	yes	up
gene-G4B84_006027	hypothetical protein	3.223	1.68858	0.00849379	0.0252123	yes	up
gene-G4B84_006032	hypothetical protein	0.028	-5.13749	6.667e-43	2.41231e-40	yes	down
gene-G4B84_006033	hypothetical protein	2.489	1.31543	0.000635068	0.00264121	yes	up
gene-G4B84_006039	hypothetical protein	2.513	1.32947	1.82312e-09	2.70579e-08	yes	up
gene-G4B84_006040	hypothetical protein	2.133	1.0929	1.49736e-13	4.46358e-12	yes	up
gene-G4B84_006041	hypothetical protein	3.924	1.97222	0.00956542	0.0277725	yes	up
gene-G4B84_006049	hypothetical protein	6.503	2.70113	5.11059e-12	1.13613e-10	yes	up
gene-G4B84_006050	hypothetical protein	0.493	-1.02004	5.38097e-07	4.97906e-06	yes	down
gene-G4B84_006057	hypothetical protein	4.376	2.12948	1.59608e-12	3.86782e-11	yes	up
gene-G4B84_006069	hypothetical protein	0.219	-2.19309	0.000247174	0.00116097	yes	down
gene-G4B84_006070	hypothetical protein	14.393	3.84727	2.60861e-08	3.13901e-07	yes	up
gene-G4B84_006074	hypothetical protein	0.431	-1.21487	0.000181785	0.000890508	yes	down
gene-G4B84_006080	hypothetical protein	6.961	2.79933	5.18707e-17	2.56736e-15	yes	up
gene-G4B84_006087	hypothetical protein	0.496	-1.01086	0.0112418	0.0316841	yes	down
gene-G4B84_006089	hypothetical protein	0.26	-1.94576	3.59669e-10	6.03842e-09	yes	down
gene-G4B84_006090	hypothetical protein	0.357	-1.4862	2.57472e-13	7.46313e-12	yes	down
gene-G4B84_006092	hypothetical protein	0.437	-1.19532	0.00429523	0.0140448	yes	down
gene-G4B84_006109	hypothetical protein	4.273	2.09536	0.0054993	0.0173599	yes	up
gene-G4B84_006111	hypothetical protein	0.364	-1.45901	0.000446599	0.00194124	yes	down
gene-G4B84_006115	hypothetical protein	9.347	3.22456	1.34925e-14	4.61163e-13	yes	up
gene-G4B84_006116	hypothetical protein	0.245	-2.03003	1.23113e-12	3.08312e-11	yes	down
gene-G4B84_006131	hypothetical protein	2.191	1.13169	0.0127024	0.0351724	yes	up
gene-G4B84_006133	hypothetical protein	0.04	-4.64681	1.06756e-16	5.09176e-15	yes	down
gene-G4B84_006134	hypothetical protein	0.015	-6.07005	0.00356994	0.0119947	yes	down
gene-G4B84_006136	hypothetical protein	0.007	-7.07804	2.43791e-43	9.13606e-41	yes	down
gene-G4B84_006137	hypothetical protein	0.158	-2.65802	1.08406e-24	1.22312e-22	yes	down
gene-G4B84_006148	hypothetical protein	0.243	-2.04078	3.5937e-15	1.35643e-13	yes	down
gene-G4B84_006149	hypothetical protein	5.777	2.53033	1.97361e-08	2.4335e-07	yes	up
gene-G4B84_006150	hypothetical protein	2.111	1.07794	8.83232e-05	0.000469491	yes	up
gene-G4B84_006159	hypothetical protein	0.116	-3.10668	1.22673e-35	3.30054e-33	yes	down
gene-G4B84_006160	hypothetical protein	0.363	-1.46008	3.51459e-07	3.39895e-06	yes	down
gene-G4B84_006161	hypothetical protein	0.401	-1.3201	5.22946e-08	5.91938e-07	yes	down
gene-G4B84_006165	hypothetical protein	0.384	-1.38069	7.15365e-10	1.14951e-08	yes	down
gene-G4B84_006176	hypothetical protein	7.761	2.95628	2.84288e-06	2.23616e-05	yes	up
gene-G4B84_006177	hypothetical protein	52.526	5.71497	0.00224579	0.00808132	yes	up
gene-G4B84_006178	hypothetical protein	2.906	1.53918	0.000202612	0.000978935	yes	up
gene-G4B84_006179	hypothetical protein	15.879	3.98907	1.19848e-14	4.12317e-13	yes	up
gene-G4B84_006181	hypothetical protein	0.066	-3.91335	0.00626328	0.019421	yes	down
gene-G4B84_006183	hypothetical protein	0.014	-6.13103	0.000147514	0.000740958	yes	down
gene-G4B84_006187	hypothetical protein	33.548	5.06814	3.98271e-21	3.1187e-19	yes	up
gene-G4B84_006191	hypothetical protein	0.266	-1.90837	0.000225753	0.00107235	yes	down
gene-G4B84_006192	hypothetical protein	103.302	6.69073	5.70412e-05	0.000320071	yes	up
gene-G4B84_006193	hypothetical protein	0.359	-1.4766	0.000343859	0.00155388	yes	down
gene-G4B84_006198	hypothetical protein	0.115	-3.11952	5.5206e-05	0.000311942	yes	down
gene-G4B84_006199	hypothetical protein	0.013	-6.30572	8.44803e-56	5.54032e-53	yes	down
gene-G4B84_006200	hypothetical protein	0.036	-4.78963	4.41761e-74	6.62199e-71	yes	down
gene-G4B84_006201	hypothetical protein	0.346	-1.53192	5.55421e-09	7.52976e-08	yes	down
gene-G4B84_006203	hypothetical protein	0.149	-2.74502	6.89544e-11	1.30367e-09	yes	down
gene-G4B84_006210	hypothetical protein	0.429	-1.2216	0.00332304	0.0113181	yes	down
gene-G4B84_006211	hypothetical protein	0.239	-2.06763	2.45385e-16	1.13429e-14	yes	down
gene-G4B84_006220	hypothetical protein	4.665	2.22191	1.44824e-08	1.83753e-07	yes	up
gene-G4B84_006226	hypothetical protein	68.628	6.10072	0.000371025	0.00166162	yes	up
gene-G4B84_006241	hypothetical protein	0.37	-1.43324	0.00953967	0.0277438	yes	down
gene-G4B84_006242	hypothetical protein	0.142	-2.81349	0.00225067	0.0080961	yes	down
gene-G4B84_006245	hypothetical protein	3.167	1.66319	1.21175e-05	8.12975e-05	yes	up
gene-G4B84_006254	hypothetical protein	3.3	1.72226	6.86113e-12	1.49987e-10	yes	up
gene-G4B84_006259	hypothetical protein	2.493	1.31806	4.41034e-06	3.29378e-05	yes	up
gene-G4B84_006264	hypothetical protein	0.298	-1.74804	3.96851e-11	7.74007e-10	yes	down
gene-G4B84_006279	hypothetical protein	0.063	-3.9973	0.0126594	0.035086	yes	down
gene-G4B84_006281	hypothetical protein	0.481	-1.05649	2.65585e-13	7.65601e-12	yes	down
gene-G4B84_006282	hypothetical protein	0.268	-1.90118	0.00687427	0.0210542	yes	down
gene-G4B84_006284	hypothetical protein	2.817	1.49421	3.37718e-06	2.60373e-05	yes	up
gene-G4B84_006286	hypothetical protein	20.755	4.37536	6.81557e-22	6.11246e-20	yes	up
gene-G4B84_006288	hypothetical protein	2.263	1.17833	6.59534e-07	5.94544e-06	yes	up
gene-G4B84_006289	hypothetical protein	2.474	1.30689	9.36832e-07	8.1646e-06	yes	up
gene-G4B84_006290	hypothetical protein	2.306	1.20553	0.000196798	0.000954693	yes	up
gene-G4B84_006292	hypothetical protein	4.912	2.29626	2.43291e-06	1.93711e-05	yes	up
gene-G4B84_006294	hypothetical protein	0.332	-1.59031	3.6655e-07	3.52539e-06	yes	down
gene-G4B84_006295	hypothetical protein	0.071	-3.826	8.08514e-06	5.70911e-05	yes	down
gene-G4B84_006300	hypothetical protein	2.561	1.35678	3.06767e-06	2.39146e-05	yes	up
gene-G4B84_006301	hypothetical protein	3.349	1.74363	1.41578e-06	1.18373e-05	yes	up
gene-G4B84_006303	hypothetical protein	0.439	-1.18636	1.95917e-05	0.000124591	yes	down
gene-G4B84_006304	hypothetical protein	0.209	-2.26093	1.0038e-06	8.6619e-06	yes	down
gene-G4B84_006305	hypothetical protein	5.107	2.35238	0.000478135	0.00206294	yes	up
gene-G4B84_006314	hypothetical protein	15.515	3.95562	2.21859e-08	2.71641e-07	yes	up
gene-G4B84_006318	hypothetical protein	7.373	2.88217	9.71291e-10	1.51438e-08	yes	up
gene-G4B84_006320	hypothetical protein	0.466	-1.10124	6.22494e-07	5.64061e-06	yes	down
gene-G4B84_006322	hypothetical protein	0.346	-1.53304	1.90552e-08	2.35508e-07	yes	down
gene-G4B84_006326	hypothetical protein	131.74	7.04155	0.0146014	0.0394325	yes	up
gene-G4B84_006328	hypothetical protein	7.844	2.97167	3.15879e-11	6.2303e-10	yes	up
gene-G4B84_006329	hypothetical protein	12.79	3.67695	2.00912e-14	6.75694e-13	yes	up
gene-G4B84_006337	hypothetical protein	2.092	1.06485	0.00599812	0.0187261	yes	up
gene-G4B84_006339	hypothetical protein	2.89	1.53101	6.15377e-06	4.46552e-05	yes	up
gene-G4B84_006344	hypothetical protein	0.406	-1.29938	0.00027577	0.00127925	yes	down
gene-G4B84_006350	hypothetical protein	0.397	-1.33345	0.000118362	0.000611507	yes	down
gene-G4B84_006351	hypothetical protein	0.448	-1.15972	5.851e-09	7.90149e-08	yes	down
gene-G4B84_006361	hypothetical protein	3.662	1.87273	5.6512e-09	7.6415e-08	yes	up
gene-G4B84_006369	hypothetical protein	2.11	1.07692	6.96959e-05	0.000380499	yes	up
gene-G4B84_006373	hypothetical protein	0.431	-1.21442	1.85333e-08	2.30142e-07	yes	down
gene-G4B84_006380	hypothetical protein	3.979	1.99232	3.17347e-05	0.000191265	yes	up
gene-G4B84_006381	hypothetical protein	3.885	1.95801	8.21249e-15	2.90147e-13	yes	up
gene-G4B84_006386	hypothetical protein	2.854	1.51319	1.38391e-07	1.44491e-06	yes	up
gene-G4B84_006393	hypothetical protein	3.451	1.78689	8.47044e-18	4.48891e-16	yes	up
gene-G4B84_006394	hypothetical protein	2.156	1.10867	0.00077283	0.00314558	yes	up
gene-G4B84_006409	hypothetical protein	0.233	-2.10034	6.94486e-13	1.81727e-11	yes	down
gene-G4B84_006411	hypothetical protein	0.179	-2.48367	0.00154266	0.00578733	yes	down
gene-G4B84_006412	hypothetical protein	0.157	-2.66995	0.000124892	0.000640512	yes	down
gene-G4B84_006417	hypothetical protein	2.39	1.25722	0.0102444	0.0293404	yes	up
gene-G4B84_006421	hypothetical protein	0.453	-1.1418	0.000103708	0.000542747	yes	down
gene-G4B84_006425	hypothetical protein	2.123	1.08624	0.000153998	0.000768014	yes	up
gene-G4B84_006429	hypothetical protein	0	-14.0123	1.59063e-31	3.09083e-29	yes	down
gene-G4B84_006430	hypothetical protein	0.128	-2.9665	2.21515e-12	5.24687e-11	yes	down
gene-G4B84_006431	hypothetical protein	3.09	1.62774	0.00070505	0.00289554	yes	up
gene-G4B84_006435	hypothetical protein	0.404	-1.30698	6.79352e-15	2.46659e-13	yes	down
gene-G4B84_006436	hypothetical protein	0.346	-1.53031	5.26256e-06	3.85346e-05	yes	down
gene-G4B84_006440	hypothetical protein	2.91	1.54102	0.00175107	0.00647882	yes	up
gene-G4B84_006441	hypothetical protein	19.883	4.31346	2.13301e-05	0.000134263	yes	up
gene-G4B84_006448	hypothetical protein	3.832	1.9382	0.00341672	0.0115667	yes	up
gene-G4B84_006457	hypothetical protein	4.192	2.06763	8.1135e-07	7.1542e-06	yes	up
gene-G4B84_006466	hypothetical protein	8.616	3.10704	2.37903e-39	7.34212e-37	yes	up
gene-G4B84_006467	hypothetical protein	2.184	1.12708	0.00819193	0.0244964	yes	up
gene-G4B84_006468	hypothetical protein	2.383	1.25254	0.00912999	0.026805	yes	up
gene-G4B84_006485	hypothetical protein	2.421	1.27571	0.0140789	0.0382324	yes	up
gene-G4B84_006491	hypothetical protein	0.429	-1.21947	1.94029e-07	1.97473e-06	yes	down
gene-G4B84_006492	hypothetical protein	0.326	-1.61829	3.68335e-11	7.22418e-10	yes	down
gene-G4B84_006496	hypothetical protein	0.112	-3.16034	6.61289e-05	0.000363865	yes	down
gene-G4B84_006497	hypothetical protein	0.117	-3.09956	0.000679393	0.00280003	yes	down
gene-G4B84_006499	hypothetical protein	0.173	-2.5272	0.0141955	0.0384695	yes	down
gene-G4B84_006501	hypothetical protein	4.256	2.08957	0.000229392	0.00108816	yes	up
gene-G4B84_006504	hypothetical protein	8.235	3.04181	5.50921e-09	7.47842e-08	yes	up
gene-G4B84_006505	hypothetical protein	0.176	-2.50733	1.956e-18	1.13394e-16	yes	down
gene-G4B84_006509	hypothetical protein	8.108	3.01931	0.000236167	0.00111426	yes	up
gene-G4B84_006515	hypothetical protein	0.488	-1.03408	0.00552622	0.0174291	yes	down
gene-G4B84_006516	hypothetical protein	3.136	1.64897	8.73073e-08	9.52303e-07	yes	up
gene-G4B84_006521	hypothetical protein	2.354	1.23487	4.31752e-07	4.07407e-06	yes	up
gene-G4B84_006528	hypothetical protein	2.913	1.54242	7.91179e-11	1.47983e-09	yes	up
gene-G4B84_006539	hypothetical protein	27.743	4.79407	2.69128e-07	2.65659e-06	yes	up
gene-G4B84_006540	hypothetical protein	3.068	1.61749	0.000458129	0.00198478	yes	up
gene-G4B84_006544	hypothetical protein	0.294	-1.76554	0.00104605	0.00410171	yes	down
gene-G4B84_006545	hypothetical protein	2.674	1.41926	4.73937e-05	0.00027355	yes	up
gene-G4B84_006548	hypothetical protein	0.308	-1.70124	1.78199e-07	1.82601e-06	yes	down
gene-G4B84_006551	hypothetical protein	0.445	-1.16747	9.54484e-07	8.29776e-06	yes	down
gene-G4B84_006555	hypothetical protein	0.087	-3.52311	4.87934e-14	1.5851e-12	yes	down
gene-G4B84_006556	hypothetical protein	0.23	-2.11738	4.25039e-07	4.02521e-06	yes	down
gene-G4B84_006560	hypothetical protein	2.067	1.04753	5.48638e-09	7.45707e-08	yes	up
gene-G4B84_006566	hypothetical protein	17.831	4.15633	1.52328e-26	1.9733e-24	yes	up
gene-G4B84_006569	hypothetical protein	3.745	1.90494	4.29919e-07	4.06043e-06	yes	up
gene-G4B84_006582	hypothetical protein	2.066	1.04672	0.000882584	0.00352933	yes	up
gene-G4B84_006584	hypothetical protein	0.285	-1.81333	0.00418617	0.0137461	yes	down
gene-G4B84_006589	hypothetical protein	3.257	1.7035	0.00506104	0.0161611	yes	up
gene-G4B84_006590	hypothetical protein	1405.52	10.4569	1.85823e-16	8.70463e-15	yes	up
gene-G4B84_006591	hypothetical protein	0.415	-1.26722	5.1398e-10	8.47987e-09	yes	down
gene-G4B84_006592	hypothetical protein	0.033	-4.94141	5.12827e-24	5.3811e-22	yes	down
gene-G4B84_006598	hypothetical protein	4.492	2.16733	7.13258e-09	9.5462e-08	yes	up
gene-G4B84_006599	hypothetical protein	0.474	-1.07648	2.71916e-06	2.14367e-05	yes	down
gene-G4B84_006600	hypothetical protein	2.824	1.49774	6.50718e-14	2.05435e-12	yes	up
gene-G4B84_006605	hypothetical protein	2.304	1.2044	0.0151209	0.0405473	yes	up
gene-G4B84_006612	hypothetical protein	3.039	1.60366	3.58615e-14	1.18445e-12	yes	up
gene-G4B84_006613	hypothetical protein	3.059	1.61327	7.54353e-19	4.62891e-17	yes	up
gene-G4B84_006615	hypothetical protein	0.499	-1.00416	0.000201787	0.00097619	yes	down
gene-G4B84_006619	hypothetical protein	2.704	1.43534	1.06475e-06	9.13529e-06	yes	up
gene-G4B84_006621	hypothetical protein	2.571	1.3625	0.000404285	0.00179145	yes	up
gene-G4B84_006625	hypothetical protein	2.58	1.36735	1.63604e-11	3.36606e-10	yes	up
gene-G4B84_006628	hypothetical protein	6.483	2.69658	6.54575e-19	4.06418e-17	yes	up
gene-G4B84_006629	hypothetical protein	0.289	-1.79053	2.04713e-17	1.05297e-15	yes	down
gene-G4B84_006631	hypothetical protein	2.091	1.06408	0.000231501	0.00109668	yes	up
gene-G4B84_006633	hypothetical protein	0.157	-2.67027	2.49199e-27	3.48646e-25	yes	down
gene-G4B84_006635	hypothetical protein	0.489	-1.03182	8.27008e-08	9.07719e-07	yes	down
gene-G4B84_006638	hypothetical protein	16.543	4.04813	1.02096e-05	7.02024e-05	yes	up
gene-G4B84_006639	hypothetical protein	12.96	3.69603	2.96972e-06	2.322e-05	yes	up
gene-G4B84_006643	hypothetical protein	0.05	-4.31069	2.20009e-06	1.77037e-05	yes	down
gene-G4B84_006647	hypothetical protein	19.641	4.29577	3.32475e-10	5.61782e-09	yes	up
gene-G4B84_006653	hypothetical protein	4.022	2.00789	5.21047e-11	1.00318e-09	yes	up
gene-G4B84_006658	hypothetical protein	0.237	-2.07618	3.00283e-10	5.14008e-09	yes	down
gene-G4B84_006659	hypothetical protein	0.325	-1.62215	0.0193013	0.049373	yes	down
gene-G4B84_006661	hypothetical protein	11.646	3.54173	1.66822e-06	1.37507e-05	yes	up
gene-G4B84_006663	hypothetical protein	0.395	-1.34029	3.28848e-05	0.00019729	yes	down
gene-G4B84_006665	hypothetical protein	3.628	1.85924	8.69904e-11	1.61556e-09	yes	up
gene-G4B84_006666	hypothetical protein	3.357	1.74706	0.000329988	0.00150024	yes	up
gene-G4B84_006668	hypothetical protein	27.958	4.80517	2.31497e-24	2.58415e-22	yes	up
gene-G4B84_006672	hypothetical protein	17.592	4.13685	9.2504e-06	6.4409e-05	yes	up
gene-G4B84_006673	hypothetical protein	2.131	1.0918	0.0163764	0.0432731	yes	up
gene-G4B84_006686	hypothetical protein	0.391	-1.35582	5.00275e-06	3.69155e-05	yes	down
gene-G4B84_006687	hypothetical protein	0.401	-1.31956	9.74843e-07	8.44676e-06	yes	down
gene-G4B84_006707	hypothetical protein	0.221	-2.17985	1.02768e-10	1.87213e-09	yes	down
gene-G4B84_006710	hypothetical protein	0.318	-1.65513	1.92393e-06	1.56981e-05	yes	down
gene-G4B84_006744	hypothetical protein	0.361	-1.46851	2.64768e-09	3.83201e-08	yes	down
gene-G4B84_006752	hypothetical protein	0.252	-1.98954	3.80511e-18	2.11254e-16	yes	down
gene-G4B84_006755	hypothetical protein	9.607	3.26412	1.70436e-07	1.75048e-06	yes	up
gene-G4B84_006766	hypothetical protein	0.101	-3.31198	1.16808e-05	7.87198e-05	yes	down
gene-G4B84_006767	hypothetical protein	0.378	-1.40413	0.000848371	0.0034124	yes	down
gene-G4B84_006773	hypothetical protein	0.226	-2.14352	3.94873e-25	4.6555e-23	yes	down
gene-G4B84_006784	hypothetical protein	3.012	1.59048	4.71736e-13	1.27247e-11	yes	up
gene-G4B84_006814	hypothetical protein	2.943	1.5573	0.000232117	0.0010991	yes	up
gene-G4B84_006820	hypothetical protein	2.308	1.20684	0.00141939	0.00538066	yes	up
gene-G4B84_006821	hypothetical protein	4.4	2.1374	3.97348e-05	0.000234103	yes	up
gene-G4B84_006824	hypothetical protein	0.497	-1.01007	2.63578e-05	0.000161928	yes	down
gene-G4B84_006831	hypothetical protein	16.511	4.04537	0.00434917	0.0141947	yes	up
gene-G4B84_006834	hypothetical protein	4.429	2.14687	1.12625e-08	1.45089e-07	yes	up
gene-G4B84_006835	hypothetical protein	2.3	1.20173	0.00827094	0.0246834	yes	up
gene-G4B84_006837	hypothetical protein	0.21	-2.2504	2.3547e-09	3.4412e-08	yes	down
gene-G4B84_006839	hypothetical protein	2.213	1.14617	0.000145951	0.000734868	yes	up
gene-G4B84_006842	hypothetical protein	5.085	2.34638	1.20372e-09	1.852e-08	yes	up
gene-G4B84_006855	hypothetical protein	0.32	-1.64529	3.23357e-13	8.9829e-12	yes	down
gene-G4B84_006857	hypothetical protein	26.294	4.71667	2.95251e-15	1.12657e-13	yes	up
gene-G4B84_006860	hypothetical protein	0.01	-6.64208	0.000492557	0.00211041	yes	down
gene-G4B84_006872	hypothetical protein	2.741	1.45451	2.90415e-09	4.15734e-08	yes	up
gene-G4B84_006884	hypothetical protein	0.434	-1.20301	0.00187002	0.00686569	yes	down
gene-G4B84_006887	hypothetical protein	0.021	-5.54572	1.64579e-06	1.35765e-05	yes	down
gene-G4B84_006888	hypothetical protein	2.025	1.01817	1.22861e-09	1.88753e-08	yes	up
gene-G4B84_006890	hypothetical protein	2.431	1.2818	1.18947e-08	1.52581e-07	yes	up
gene-G4B84_006891	hypothetical protein	27.131	4.76187	7.1337e-05	0.000387844	yes	up
gene-G4B84_006893	hypothetical protein	0.451	-1.14823	9.43967e-05	0.000497741	yes	down
gene-G4B84_006905	hypothetical protein	0.371	-1.4309	8.68419e-14	2.68009e-12	yes	down
gene-G4B84_006908	hypothetical protein	3.893	1.9607	0.000410927	0.00181018	yes	up
gene-G4B84_006910	hypothetical protein	0.426	-1.2297	0.00951596	0.0276986	yes	down
gene-G4B84_006912	hypothetical protein	2.879	1.52564	0.00384785	0.0127649	yes	up
gene-G4B84_006914	hypothetical protein	0.435	-1.20015	5.22445e-08	5.91938e-07	yes	down
gene-G4B84_006916	hypothetical protein	6.98	2.80327	7.28789e-15	2.59379e-13	yes	up
gene-G4B84_006924	hypothetical protein	2.929	1.55037	0.0023364	0.00835864	yes	up
gene-G4B84_006931	hypothetical protein	0.205	-2.28878	0.00182836	0.00673781	yes	down
gene-G4B84_006933	hypothetical protein	3.76	1.91074	0.013894	0.0378085	yes	up
gene-G4B84_006935	hypothetical protein	15.881	3.98921	2.59857e-11	5.17396e-10	yes	up
gene-G4B84_006936	hypothetical protein	41.177	5.36377	1.49821e-19	9.82544e-18	yes	up
gene-G4B84_006937	hypothetical protein	12.295	3.61998	6.3608e-12	1.3934e-10	yes	up
gene-G4B84_006939	hypothetical protein	0.456	-1.13151	6.47703e-07	5.84381e-06	yes	down
gene-G4B84_006940	hypothetical protein	0.055	-4.17287	0.000300244	0.00137936	yes	down
gene-G4B84_006969	hypothetical protein	9.676	3.27437	1.27952e-06	1.07926e-05	yes	up
gene-G4B84_006970	hypothetical protein	12.987	3.69901	3.67281e-06	2.80486e-05	yes	up
gene-G4B84_006977	hypothetical protein	0.321	-1.63846	0.0152607	0.0408496	yes	down
gene-G4B84_006978	hypothetical protein	0.389	-1.36168	9.16503e-08	9.93478e-07	yes	down
gene-G4B84_006979	hypothetical protein	0.451	-1.14885	0.00298205	0.0102794	yes	down
gene-G4B84_006981	hypothetical protein	3.093	1.62904	0.000521256	0.00222339	yes	up
gene-G4B84_006982	hypothetical protein	3.046	1.60711	0.00488933	0.0157084	yes	up
gene-G4B84_006983	hypothetical protein	5.915	2.56449	1.58831e-12	3.86685e-11	yes	up
gene-G4B84_006988	hypothetical protein	0.478	-1.06372	0.0179964	0.0467185	yes	down
gene-G4B84_006989	hypothetical protein	0.406	-1.30054	4.37485e-05	0.000255029	yes	down
gene-G4B84_006993	hypothetical protein	4.752	2.24867	2.60057e-09	3.77015e-08	yes	up
gene-G4B84_007004	hypothetical protein	3.139	1.65015	1.84277e-08	2.29373e-07	yes	up
gene-G4B84_007006	hypothetical protein	4.017	2.00624	6.19114e-05	0.000343541	yes	up
gene-G4B84_007007	hypothetical protein	4.398	2.13699	2.09308e-07	2.11383e-06	yes	up
gene-G4B84_007009	hypothetical protein	2.213	1.14617	5.69897e-08	6.39564e-07	yes	up
gene-G4B84_007020	hypothetical protein	2.06	1.04269	0.00196997	0.00719737	yes	up
gene-G4B84_007027	hypothetical protein	7.599	2.92578	4.14774e-25	4.78266e-23	yes	up
gene-G4B84_007030	hypothetical protein	2.736	1.45198	0.000215404	0.00103254	yes	up
gene-G4B84_007033	hypothetical protein	0.14	-2.8406	0.00011709	0.000605833	yes	down
gene-G4B84_007034	hypothetical protein	0.358	-1.48171	0.000245294	0.00115368	yes	down
gene-G4B84_007035	hypothetical protein	0.289	-1.79106	2.4862e-07	2.47746e-06	yes	down
gene-G4B84_007038	hypothetical protein	0.178	-2.49272	4.36485e-05	0.000254588	yes	down
gene-G4B84_007039	hypothetical protein	0.059	-4.08816	9.28639e-09	1.21803e-07	yes	down
gene-G4B84_007041	hypothetical protein	3.354	1.74586	1.01738e-05	7.00624e-05	yes	up
gene-G4B84_007043	hypothetical protein	55.144	5.78514	4.02139e-25	4.68849e-23	yes	up
gene-G4B84_007044	hypothetical protein	14.347	3.8427	0.0185695	0.0479572	yes	up
gene-G4B84_007050	hypothetical protein	6.693	2.74256	4.72678e-06	3.51013e-05	yes	up
gene-G4B84_007052	hypothetical protein	4.185	2.06533	8.58179e-06	6.01127e-05	yes	up
gene-G4B84_007055	hypothetical protein	3.29	1.71796	0.000292394	0.00134808	yes	up
gene-G4B84_007063	hypothetical protein	20.856	4.3824	5.99803e-05	0.000334951	yes	up
gene-G4B84_007064	hypothetical protein	18.449	4.20548	0.000294394	0.00135573	yes	up
gene-G4B84_007071	hypothetical protein	2.099	1.06988	0.00011604	0.000601288	yes	up
gene-G4B84_007079	hypothetical protein	7.999	2.9998	6.77409e-18	3.66394e-16	yes	up
gene-G4B84_007081	hypothetical protein	0.171	-2.54668	9.25269e-08	1.00195e-06	yes	down
gene-G4B84_007084	hypothetical protein	4.654	2.21835	2.75352e-15	1.05448e-13	yes	up
gene-G4B84_007094	hypothetical protein	3.232	1.69264	0.00382505	0.0127134	yes	up
gene-G4B84_007095	hypothetical protein	0.298	-1.74673	5.19135e-06	3.80663e-05	yes	down
gene-G4B84_007097	hypothetical protein	15.632	3.96646	3.96533e-07	3.78601e-06	yes	up
gene-G4B84_007098	hypothetical protein	10.686	3.41758	0.0100096	0.0287913	yes	up
gene-G4B84_007107	hypothetical protein	2.92	1.54609	4.98123e-08	5.66285e-07	yes	up
gene-G4B84_007109	hypothetical protein	2.467	1.30287	1.73276e-11	3.55809e-10	yes	up
gene-G4B84_007112	hypothetical protein	3.902	1.96425	3.50168e-07	3.38959e-06	yes	up
gene-G4B84_007136	hypothetical protein	2.807	1.48921	2.51551e-12	5.92826e-11	yes	up
gene-G4B84_007145	hypothetical protein	3.797	1.92505	0.00657571	0.0202819	yes	up
gene-G4B84_007146	hypothetical protein	0.489	-1.03239	3.93304e-07	3.7586e-06	yes	down
gene-G4B84_007164	hypothetical protein	0.425	-1.23483	6.75671e-05	0.000370225	yes	down
gene-G4B84_007168	hypothetical protein	5.334	2.4151	2.18299e-07	2.20251e-06	yes	up
gene-G4B84_007173	hypothetical protein	3.013	1.59133	2.83223e-05	0.000172582	yes	up
gene-G4B84_007174	hypothetical protein	2.838	1.50484	1.14142e-05	7.74204e-05	yes	up
gene-G4B84_007175	hypothetical protein	2.138	1.09594	0.000574321	0.00241731	yes	up
gene-G4B84_007182	hypothetical protein	2.993	1.58176	7.72068e-08	8.50085e-07	yes	up
gene-G4B84_007188	hypothetical protein	2.021	1.01484	6.56201e-06	4.74209e-05	yes	up
gene-G4B84_007194	hypothetical protein	6.046	2.59608	0.000579586	0.00243751	yes	up
gene-G4B84_007199	hypothetical protein	0.1	-3.32733	0.000135892	0.000688517	yes	down
gene-G4B84_007212	hypothetical protein	39.272	5.29543	0.0105621	0.0301163	yes	up
gene-G4B84_007213	hypothetical protein	0.378	-1.40364	0.0034974	0.0117989	yes	down
gene-G4B84_007225	hypothetical protein	123.883	6.95284	0.0167947	0.0441008	yes	up
gene-G4B84_007232	hypothetical protein	15.149	3.92115	0.0116323	0.0326445	yes	up
gene-G4B84_007233	hypothetical protein	0.001	-10.1446	9.16417e-17	4.45184e-15	yes	down
gene-G4B84_007235	hypothetical protein	9.248	3.20919	0.0026452	0.00926721	yes	up
gene-G4B84_007236	hypothetical protein	8.266	3.0471	8.69117e-10	1.36318e-08	yes	up
gene-G4B84_007238	hypothetical protein	4.849	2.27764	9.09876e-09	1.19641e-07	yes	up
gene-G4B84_007239	hypothetical protein	2.18	1.1243	0.000193432	0.000939667	yes	up
gene-G4B84_007247	hypothetical protein	0.322	-1.63428	1.38624e-06	1.16459e-05	yes	down
gene-G4B84_007249	hypothetical protein	5.994	2.58354	0.000962722	0.00380914	yes	up
gene-G4B84_007252	hypothetical protein	2.195	1.13415	0.0171495	0.0448977	yes	up
gene-G4B84_007253	hypothetical protein	3.032	1.6001	0.000243466	0.0011456	yes	up
gene-G4B84_007254	hypothetical protein	0.122	-3.03091	0.0175992	0.0458689	yes	down
gene-G4B84_007256	hypothetical protein	0.35	-1.51416	0.00123	0.00473801	yes	down
gene-G4B84_007262	hypothetical protein	243.823	7.92969	3.13817e-07	3.0603e-06	yes	up
gene-G4B84_007264	hypothetical protein	0.341	-1.55086	3.74346e-06	2.85332e-05	yes	down
gene-G4B84_007272	hypothetical protein	4.345	2.11948	1.7863e-22	1.70397e-20	yes	up
gene-G4B84_007275	hypothetical protein	0.28	-1.83532	1.45055e-09	2.19002e-08	yes	down
gene-G4B84_007276	hypothetical protein	0.261	-1.93939	2.1945e-05	0.000137886	yes	down
gene-G4B84_007281	hypothetical protein	0.13	-2.94762	4.81747e-06	3.56486e-05	yes	down
gene-G4B84_007286	hypothetical protein	2.267	1.18092	0.00237076	0.00845561	yes	up
gene-G4B84_007290	hypothetical protein	11.507	3.5245	0.00141789	0.00537693	yes	up
gene-G4B84_007296	hypothetical protein	0.411	-1.28303	0.000156711	0.000780802	yes	down
gene-G4B84_007303	hypothetical protein	2.038	1.02748	4.38263e-05	0.000255341	yes	up
gene-G4B84_007304	hypothetical protein	5.515	2.46331	4.26299e-18	2.35429e-16	yes	up
gene-G4B84_007305	hypothetical protein	3.399	1.76526	1.28832e-07	1.35049e-06	yes	up
gene-G4B84_007306	hypothetical protein	4.34	2.1177	1.89084e-11	3.83764e-10	yes	up
gene-G4B84_007309	hypothetical protein	0.457	-1.13112	0.000217761	0.00104099	yes	down
gene-G4B84_007311	hypothetical protein	9.512	3.24974	0.016696	0.0439075	yes	up
gene-G4B84_007313	hypothetical protein	3.63	1.86014	6.76569e-13	1.77481e-11	yes	up
gene-G4B84_007314	hypothetical protein	2.138	1.09658	0.00056542	0.00238367	yes	up
gene-G4B84_007315	hypothetical protein	0.468	-1.09479	0.00314433	0.0107751	yes	down
gene-G4B84_007325	hypothetical protein	2.903	1.53746	1.6293e-12	3.93922e-11	yes	up
gene-G4B84_007326	hypothetical protein	8.156	3.02783	0.00937951	0.0273691	yes	up
gene-G4B84_007328	hypothetical protein	3.38	1.75723	0.00428821	0.014028	yes	up
gene-G4B84_007333	hypothetical protein	15.612	3.96458	8.31789e-06	5.84944e-05	yes	up
gene-G4B84_007344	hypothetical protein	8.547	3.09545	3.71598e-26	4.6978e-24	yes	up
gene-G4B84_007345	hypothetical protein	5.114	2.35435	0.000423759	0.00185735	yes	up
gene-G4B84_007352	hypothetical protein	0.171	-2.54697	4.51279e-11	8.75281e-10	yes	down
gene-G4B84_007355	hypothetical protein	3.866	1.95082	0.00043048	0.00187975	yes	up
gene-G4B84_007356	hypothetical protein	0.448	-1.15838	1.28329e-11	2.68773e-10	yes	down
gene-G4B84_007371	hypothetical protein	0.421	-1.24769	1.69891e-10	3.02146e-09	yes	down
gene-G4B84_007372	hypothetical protein	0.153	-2.71105	1.49592e-08	1.89345e-07	yes	down
gene-G4B84_007374	hypothetical protein	0.36	-1.47515	0.012569	0.0348815	yes	down
gene-G4B84_007376	hypothetical protein	0.074	-3.76398	1.35724e-12	3.36679e-11	yes	down
gene-G4B84_007378	hypothetical protein	0.311	-1.68606	0.00122279	0.00471545	yes	down
gene-G4B84_007380	hypothetical protein	0.378	-1.40228	0.000657775	0.00272485	yes	down
gene-G4B84_007382	hypothetical protein	0.359	-1.4784	5.68403e-05	0.000319456	yes	down
gene-G4B84_007384	hypothetical protein	0.082	-3.61214	6.46692e-35	1.57808e-32	yes	down
gene-G4B84_007385	hypothetical protein	128.096	7.00108	4.89669e-250	5.1381e-246	yes	up
gene-G4B84_007391	hypothetical protein	4.384	2.13241	0.0132348	0.036354	yes	up
gene-G4B84_007392	hypothetical protein	5.06	2.33906	0.000350143	0.00157685	yes	up
gene-G4B84_007455	hypothetical protein	0.107	-3.22656	2.37505e-25	2.86453e-23	yes	down
gene-G4B84_007457	hypothetical protein	0.016	-5.94958	0.000367637	0.00164715	yes	down
gene-G4B84_007459	hypothetical protein	0.011	-6.50362	2.10019e-34	4.89717e-32	yes	down
gene-G4B84_007463	hypothetical protein	0.471	-1.08644	1.12904e-05	7.66301e-05	yes	down
gene-G4B84_007464	hypothetical protein	0.355	-1.49348	5.66724e-16	2.40754e-14	yes	down
gene-G4B84_007475	hypothetical protein	9.722	3.28122	1.13597e-11	2.41291e-10	yes	up
gene-G4B84_007478	hypothetical protein	0.466	-1.10058	2.0107e-05	0.000127559	yes	down
gene-G4B84_007479	hypothetical protein	14.066	3.81414	1.73144e-05	0.000111941	yes	up
gene-G4B84_007480	hypothetical protein	15.498	3.95403	1.06981e-08	1.38245e-07	yes	up
gene-G4B84_007481	hypothetical protein	8.574	3.09995	1.78564e-20	1.32885e-18	yes	up
gene-G4B84_007482	hypothetical protein	5.688	2.508	3.37643e-10	5.69596e-09	yes	up
gene-G4B84_007483	hypothetical protein	4.455	2.15551	3.39721e-05	0.000203464	yes	up
gene-G4B84_007484	hypothetical protein	5.621	2.49093	7.06728e-07	6.31124e-06	yes	up
gene-G4B84_007485	hypothetical protein	3.911	1.96738	7.94908e-07	7.01511e-06	yes	up
gene-G4B84_007486	hypothetical protein	8.315	3.05567	3.89962e-08	4.54653e-07	yes	up
gene-G4B84_007487	hypothetical protein	2.453	1.29438	2.32789e-07	2.33301e-06	yes	up
gene-G4B84_007488	hypothetical protein	0.482	-1.05213	0.000705021	0.00289554	yes	down
gene-G4B84_007490	hypothetical protein	9.243	3.20833	0.0122851	0.0342294	yes	up
gene-G4B84_007496	hypothetical protein	0.306	-1.70911	7.29218e-15	2.59379e-13	yes	down
gene-G4B84_007497	hypothetical protein	0.393	-1.34616	3.56261e-08	4.19085e-07	yes	down
gene-G4B84_007498	hypothetical protein	0.364	-1.45963	1.14484e-06	9.74273e-06	yes	down
gene-G4B84_007500	hypothetical protein	0.429	-1.22231	0.00265868	0.00930537	yes	down
gene-G4B84_007503	hypothetical protein	18.953	4.24438	0.00532801	0.0169261	yes	up
gene-G4B84_007507	hypothetical protein	0.073	-3.78339	8.5491e-25	9.75062e-23	yes	down
gene-G4B84_007508	hypothetical protein	0.286	-1.80718	6.64677e-05	0.000364964	yes	down
gene-G4B84_007509	hypothetical protein	0.01	-6.71062	7.35954e-27	1.0029e-24	yes	down
gene-G4B84_007510	hypothetical protein	0.072	-3.80148	1.07681e-23	1.09699e-21	yes	down
gene-G4B84_007515	hypothetical protein	4.206	2.07239	0.00361498	0.0121189	yes	up
gene-G4B84_007517	hypothetical protein	0.206	-2.27744	1.20015e-26	1.58689e-24	yes	down
gene-G4B84_007527	hypothetical protein	0.414	-1.27238	1.13617e-06	9.67683e-06	yes	down
gene-G4B84_007529	hypothetical protein	0.187	-2.41828	1.29693e-09	1.98089e-08	yes	down
gene-G4B84_007537	hypothetical protein	41.457	5.37353	9.29736e-23	9.03308e-21	yes	up
gene-G4B84_007538	hypothetical protein	66.185	6.04843	3.0857e-22	2.8155e-20	yes	up
gene-G4B84_007541	hypothetical protein	3.186	1.67184	1.35622e-09	2.06384e-08	yes	up
gene-G4B84_007542	hypothetical protein	3.29	1.71803	1.08031e-20	8.2143e-19	yes	up
gene-G4B84_007543	hypothetical protein	0.192	-2.37869	6.95865e-08	7.70223e-07	yes	down
gene-G4B84_007544	hypothetical protein	0.28	-1.83608	4.1869e-09	5.7883e-08	yes	down
gene-G4B84_007554	hypothetical protein	4.595	2.20013	3.03936e-10	5.19414e-09	yes	up
gene-G4B84_007569	hypothetical protein	2.585	1.36995	1.2473e-06	1.05378e-05	yes	up
gene-G4B84_007572	hypothetical protein	0.457	-1.1291	0.00303903	0.0104518	yes	down
gene-G4B84_007577	hypothetical protein	0.449	-1.15671	1.48541e-09	2.23621e-08	yes	down
gene-G4B84_007582	hypothetical protein	0.402	-1.31433	3.09401e-05	0.00018712	yes	down
gene-G4B84_007588	hypothetical protein	3.037	1.60284	0.00436137	0.0142212	yes	up
gene-G4B84_007595	hypothetical protein	4.035	2.0127	3.28344e-10	5.56388e-09	yes	up
gene-G4B84_007600	hypothetical protein	0.341	-1.55155	0.00800716	0.0240467	yes	down
gene-G4B84_007601	hypothetical protein	2.149	1.1034	4.82482e-08	5.50891e-07	yes	up
gene-G4B84_007604	hypothetical protein	0.446	-1.16479	2.25245e-09	3.30169e-08	yes	down
gene-G4B84_007607	hypothetical protein	0.344	-1.53991	0.0135839	0.0370801	yes	down
gene-G4B84_007613	hypothetical protein	4.581	2.19576	1.76985e-42	6.19033e-40	yes	up
gene-G4B84_007620	hypothetical protein	0.445	-1.1688	3.74644e-08	4.38255e-07	yes	down
gene-G4B84_007631	hypothetical protein	2.067	1.04773	0.000835677	0.00337001	yes	up
gene-G4B84_007636	hypothetical protein	2.222	1.15174	0.0123838	0.0344586	yes	up
gene-G4B84_007638	hypothetical protein	2.421	1.27573	5.52604e-06	4.03232e-05	yes	up
gene-G4B84_007641	hypothetical protein	4.153	2.05408	0.000230851	0.00109459	yes	up
gene-G4B84_007646	hypothetical protein	2.242	1.16481	7.56752e-05	0.000409098	yes	up
gene-G4B84_007648	hypothetical protein	0	-11.7201	2.51644e-22	2.31623e-20	yes	down
gene-G4B84_007653	hypothetical protein	2.571	1.36252	0.00471409	0.0152059	yes	up
gene-G4B84_007667	hypothetical protein	8.754	3.12986	0.00299792	0.010324	yes	up
gene-G4B84_007669	hypothetical protein	4.267	2.09308	0.0153913	0.04113	yes	up
gene-G4B84_007673	hypothetical protein	0.396	-1.33491	3.58959e-14	1.18445e-12	yes	down
gene-G4B84_007674	hypothetical protein	2.224	1.15322	0.00543589	0.0172218	yes	up
gene-G4B84_007675	hypothetical protein	0.255	-1.97022	7.42787e-06	5.29488e-05	yes	down
gene-G4B84_007682	hypothetical protein	0.115	-3.12064	0.00853577	0.0253225	yes	down
gene-G4B84_007686	hypothetical protein	0.415	-1.26734	1.06263e-05	7.29245e-05	yes	down
gene-G4B84_007687	hypothetical protein	0.453	-1.1411	8.94119e-05	0.000474317	yes	down
gene-G4B84_007690	hypothetical protein	0.181	-2.46204	1.1839e-10	2.14553e-09	yes	down
gene-G4B84_007702	hypothetical protein	3.128	1.64502	0.000678282	0.00279695	yes	up
gene-G4B84_007703	hypothetical protein	4.867	2.28311	0.00014707	0.000739437	yes	up
gene-G4B84_007704	hypothetical protein	2.907	1.53963	9.62726e-07	8.35557e-06	yes	up
gene-G4B84_007716	hypothetical protein	2.145	1.10106	0.000775481	0.00315392	yes	up
gene-G4B84_007730	hypothetical protein	0.203	-2.30064	1.19015e-11	2.51779e-10	yes	down
gene-G4B84_007731	hypothetical protein	0.197	-2.34295	3.6383e-08	4.2751e-07	yes	down
gene-G4B84_007738	hypothetical protein	0.078	-3.68714	6.92827e-35	1.65223e-32	yes	down
gene-G4B84_007740	hypothetical protein	0.193	-2.37619	0.000105178	0.000549342	yes	down
gene-G4B84_007743	hypothetical protein	66.78	6.06135	0.00234269	0.00836972	yes	up
gene-G4B84_007745	hypothetical protein	0.228	-2.13606	0.00113632	0.00442755	yes	down
gene-G4B84_007748	hypothetical protein	0.22	-2.18338	1.02962e-07	1.10019e-06	yes	down
gene-G4B84_007750	hypothetical protein	2.947	1.55928	0.00252609	0.00892767	yes	up
gene-G4B84_007751	hypothetical protein	2.17	1.11743	0.0135721	0.0370699	yes	up
gene-G4B84_007752	hypothetical protein	0.385	-1.37731	0.00285474	0.00990242	yes	down
gene-G4B84_007754	hypothetical protein	3.449	1.78603	0.0110992	0.0313497	yes	up
gene-G4B84_007762	hypothetical protein	0.322	-1.63534	1.56142e-05	0.000102081	yes	down
gene-G4B84_007766	hypothetical protein	0.3	-1.73867	0.0155746	0.0414782	yes	down
gene-G4B84_007776	hypothetical protein	4.489	2.16638	0.00360857	0.0121012	yes	up
gene-G4B84_007778	hypothetical protein	4.947	2.30654	1.00705e-11	2.16094e-10	yes	up
gene-G4B84_007784	hypothetical protein	0.353	-1.50158	0.00167621	0.00623263	yes	down
gene-G4B84_007791	hypothetical protein	4.484	2.16492	2.41289e-10	4.20573e-09	yes	up
gene-G4B84_007794	hypothetical protein	0.07	-3.83364	5.86828e-06	4.26721e-05	yes	down
gene-G4B84_007795	hypothetical protein	5.681	2.50623	0.0181506	0.0470206	yes	up
gene-G4B84_007798	hypothetical protein	0.002	-8.86363	1.48798e-12	3.64799e-11	yes	down
gene-G4B84_007801	hypothetical protein	43.219	5.4336	1.3646e-40	4.4746e-38	yes	up
gene-G4B84_007805	hypothetical protein	2.143	1.09942	4.28806e-09	5.88935e-08	yes	up
gene-G4B84_007806	hypothetical protein	9.699	3.27777	5.03476e-17	2.50378e-15	yes	up
gene-G4B84_007819	hypothetical protein	0.43	-1.21658	9.73595e-06	6.75154e-05	yes	down
gene-G4B84_007824	hypothetical protein	0.233	-2.10444	1.15948e-08	1.48916e-07	yes	down
gene-G4B84_007827	hypothetical protein	7.158	2.83948	8.50061e-05	0.000453006	yes	up
gene-G4B84_007829	hypothetical protein	0.215	-2.21646	7.27348e-10	1.16698e-08	yes	down
gene-G4B84_007830	hypothetical protein	2.495	1.31887	0.00169477	0.00629495	yes	up
gene-G4B84_007832	hypothetical protein	2.421	1.2759	5.50454e-07	5.08891e-06	yes	up
gene-G4B84_007833	hypothetical protein	10.129	3.34048	5.0095e-22	4.53144e-20	yes	up
gene-G4B84_007834	hypothetical protein	12.407	3.6331	5.19194e-15	1.92505e-13	yes	up
gene-G4B84_007835	hypothetical protein	4.834	2.27331	1.47329e-09	2.22116e-08	yes	up
gene-G4B84_007836	hypothetical protein	0.001	-10.4625	2.60041e-15	1.00317e-13	yes	down
gene-G4B84_007837	hypothetical protein	0.066	-3.91681	7.24382e-07	6.44694e-06	yes	down
gene-G4B84_007838	hypothetical protein	0.021	-5.56781	0.00219546	0.0079165	yes	down
gene-G4B84_007840	hypothetical protein	650.408	9.3452	0.0167806	0.0440748	yes	up
gene-G4B84_007843	hypothetical protein	2.996	1.58318	0.00878495	0.0259444	yes	up
gene-G4B84_007844	hypothetical protein	3.936	1.9768	0.00821468	0.0245505	yes	up
gene-G4B84_007845	hypothetical protein	4.458	2.15641	0.0194029	0.0495605	yes	up
gene-G4B84_007846	hypothetical protein	11.274	3.49498	9.29318e-05	0.000491004	yes	up
gene-G4B84_007850	hypothetical protein	0.09	-3.47166	1.13419e-06	9.66782e-06	yes	down
gene-G4B84_007851	hypothetical protein	0.189	-2.4012	0.00083082	0.00335872	yes	down
gene-G4B84_007854	hypothetical protein	4.828	2.27133	3.24066e-05	0.000194979	yes	up
gene-G4B84_007864	hypothetical protein	0.004	-8.01623	8.64081e-10	1.35731e-08	yes	down
gene-G4B84_007867	hypothetical protein	0.284	-1.81836	0.00379526	0.0126344	yes	down
gene-G4B84_007870	hypothetical protein	0.335	-1.57787	0.000485281	0.00208862	yes	down
gene-G4B84_007872	hypothetical protein	138.713	7.11596	0.000900625	0.00359189	yes	up
gene-G4B84_007887	hypothetical protein	2.261	1.17675	0.0124934	0.0347224	yes	up
gene-G4B84_007888	hypothetical protein	0.43	-1.21848	0.000112323	0.0005826	yes	down
gene-G4B84_007889	hypothetical protein	5.555	2.47386	6.54332e-16	2.72457e-14	yes	up
gene-G4B84_007890	hypothetical protein	6.255	2.64499	3.34553e-05	0.000200484	yes	up
gene-G4B84_007891	hypothetical protein	0.483	-1.04879	0.017614	0.0458733	yes	down
gene-G4B84_007904	hypothetical protein	9.403	3.23316	0.00415792	0.0136682	yes	up
gene-G4B84_007911	hypothetical protein	0.214	-2.22201	0.000535151	0.0022725	yes	down
gene-G4B84_007916	hypothetical protein	2.576	1.36507	0.00231404	0.00829277	yes	up
gene-G4B84_007923	hypothetical protein	0.235	-2.09114	0.0112017	0.0316052	yes	down
gene-G4B84_007924	hypothetical protein	0.352	-1.50683	2.49555e-08	3.02028e-07	yes	down
gene-G4B84_007926	hypothetical protein	0.32	-1.64307	2.23301e-18	1.28038e-16	yes	down
gene-G4B84_007927	hypothetical protein	2.556	1.35362	1.22079e-11	2.57224e-10	yes	up
gene-G4B84_007933	hypothetical protein	4.9	2.29265	1.35911e-09	2.06384e-08	yes	up
gene-G4B84_007934	hypothetical protein	4.96	2.3102	5.05284e-11	9.76418e-10	yes	up
gene-G4B84_007936	hypothetical protein	0.272	-1.87643	7.48122e-05	0.000405268	yes	down
gene-G4B84_007937	hypothetical protein	0.154	-2.703	4.31669e-06	3.23536e-05	yes	down
gene-G4B84_007940	hypothetical protein	24.661	4.62419	0.00922008	0.0270317	yes	up
gene-G4B84_007950	hypothetical protein	0.222	-2.16853	1.429e-17	7.44182e-16	yes	down
gene-G4B84_007955	hypothetical protein	2.371	1.24547	1.00528e-06	8.66752e-06	yes	up
gene-G4B84_007960	hypothetical protein	0.463	-1.11243	5.15589e-05	0.000294186	yes	down
gene-G4B84_007969	hypothetical protein	2.298	1.20039	2.34542e-08	2.85836e-07	yes	up
gene-G4B84_007971	hypothetical protein	2.561	1.35697	2.59883e-07	2.57746e-06	yes	up
gene-G4B84_007972	hypothetical protein	2.634	1.39706	8.39862e-07	7.39318e-06	yes	up
gene-G4B84_007973	hypothetical protein	13.05	3.70593	4.05712e-08	4.71967e-07	yes	up
gene-G4B84_007975	hypothetical protein	0.225	-2.15296	0.000726388	0.00297269	yes	down
gene-G4B84_007976	hypothetical protein	0.059	-4.07953	1.08211e-21	9.46216e-20	yes	down
gene-G4B84_007977	hypothetical protein	3.036	1.60214	0.0174687	0.045608	yes	up
gene-G4B84_007981	hypothetical protein	4.842	2.27567	2.81948e-14	9.36228e-13	yes	up
gene-G4B84_007984	hypothetical protein	14.135	3.82123	8.96442e-12	1.93547e-10	yes	up
gene-G4B84_007992	hypothetical protein	0.177	-2.49917	0.000241142	0.00113518	yes	down
gene-G4B84_007995	hypothetical protein	7.55	2.91649	1.46374e-17	7.56603e-16	yes	up
gene-G4B84_008007	hypothetical protein	9.583	3.26048	0.000215056	0.00103134	yes	up
gene-G4B84_008014	hypothetical protein	3.469	1.79451	0.00387453	0.0128494	yes	up
gene-G4B84_008018	hypothetical protein	5.189	2.37559	0.00364599	0.0122072	yes	up
gene-G4B84_008019	hypothetical protein	0.415	-1.26879	6.81284e-06	4.90646e-05	yes	down
gene-G4B84_008024	hypothetical protein	14.234	3.83128	8.98625e-15	3.16419e-13	yes	up
gene-G4B84_008025	hypothetical protein	124.885	6.96446	1.40739e-05	9.30545e-05	yes	up
gene-G4B84_008034	hypothetical protein	3.403	1.76675	4.46175e-07	4.18383e-06	yes	up
gene-G4B84_008036	hypothetical protein	2.699	1.43253	7.1357e-06	5.11441e-05	yes	up
gene-G4B84_008045	hypothetical protein	0.406	-1.30068	3.11353e-07	3.03909e-06	yes	down
gene-G4B84_008059	hypothetical protein	4.99	2.31912	0.0179445	0.0466074	yes	up
gene-G4B84_008060	hypothetical protein	0.464	-1.10663	1.04718e-09	1.62545e-08	yes	down
gene-G4B84_008069	hypothetical protein	4.822	2.26966	0.012335	0.0343409	yes	up
gene-G4B84_008070	hypothetical protein	6.657	2.73479	0.00457772	0.0148528	yes	up
gene-G4B84_008072	hypothetical protein	5.464	2.44991	2.04566e-07	2.07794e-06	yes	up
gene-G4B84_008084	hypothetical protein	3.566	1.83417	5.02536e-08	5.70683e-07	yes	up
gene-G4B84_008095	hypothetical protein	0.02	-5.66018	0.0002044	0.000986555	yes	down
gene-G4B84_008096	hypothetical protein	3.131	1.64659	2.47909e-07	2.47273e-06	yes	up
gene-G4B84_008097	hypothetical protein	15.337	3.93896	4.95806e-18	2.69559e-16	yes	up
gene-G4B84_008099	hypothetical protein	0.105	-3.25492	3.03983e-06	2.37152e-05	yes	down
gene-G4B84_008131	hypothetical protein	8.225	3.04009	9.68101e-17	4.65976e-15	yes	up
gene-G4B84_008135	hypothetical protein	3.079	1.62256	2.71072e-07	2.67076e-06	yes	up
gene-G4B84_008148	hypothetical protein	0.263	-1.92535	4.67733e-08	5.35853e-07	yes	down
gene-G4B84_008149	hypothetical protein	0.058	-4.11047	0.000129807	0.000660699	yes	down
gene-G4B84_008153	hypothetical protein	0.085	-3.54858	2.80054e-05	0.000171247	yes	down
gene-G4B84_008158	hypothetical protein	0.433	-1.20922	2.15766e-06	1.74199e-05	yes	down
gene-G4B84_008167	hypothetical protein	0.221	-2.17689	0.0139096	0.0378412	yes	down
gene-G4B84_008170	hypothetical protein	2.318	1.21271	2.07426e-05	0.000131116	yes	up
gene-G4B84_008171	hypothetical protein	13.192	3.72158	2.99678e-12	7.01903e-11	yes	up
gene-G4B84_008172	hypothetical protein	2.291	1.196	0.00240721	0.00855942	yes	up
gene-G4B84_008182	hypothetical protein	3.928	1.97375	4.07324e-08	4.73172e-07	yes	up
gene-G4B84_008190	hypothetical protein	0.407	-1.29728	1.74302e-11	3.5652e-10	yes	down
gene-G4B84_008194	hypothetical protein	2.36	1.23853	4.3332e-08	5.00752e-07	yes	up
gene-G4B84_008221	hypothetical protein	0.445	-1.1685	2.91855e-06	2.29053e-05	yes	down
gene-G4B84_008229	hypothetical protein	0.382	-1.38722	0.00178358	0.00659216	yes	down
gene-G4B84_008240	hypothetical protein	0.001	-10.6167	3.76155e-18	2.09946e-16	yes	down
gene-G4B84_008241	hypothetical protein	0.465	-1.10359	1.76572e-12	4.23008e-11	yes	down
gene-G4B84_008246	hypothetical protein	0.482	-1.0538	7.29648e-09	9.74071e-08	yes	down
gene-G4B84_008257	hypothetical protein	2.727	1.44752	1.38228e-12	3.41276e-11	yes	up
gene-G4B84_008263	hypothetical protein	0.381	-1.39062	1.20387e-05	8.08721e-05	yes	down
gene-G4B84_008265	hypothetical protein	0.405	-1.30236	5.17955e-05	0.000295375	yes	down
gene-G4B84_008268	hypothetical protein	0.498	-1.00589	0.000119268	0.000614373	yes	down
gene-G4B84_008272	hypothetical protein	3.152	1.65649	4.53587e-08	5.21302e-07	yes	up
gene-G4B84_008276	hypothetical protein	4.557	2.18809	2.70253e-07	2.66519e-06	yes	up
gene-G4B84_008277	hypothetical protein	5.826	2.54252	3.26414e-10	5.55115e-09	yes	up
gene-G4B84_008278	hypothetical protein	4.376	2.12967	0.000213738	0.00102643	yes	up
gene-G4B84_008279	hypothetical protein	2.653	1.40785	0.00129403	0.00495736	yes	up
gene-G4B84_008282	hypothetical protein	2.961	1.56619	9.98551e-07	8.6237e-06	yes	up
gene-G4B84_008286	hypothetical protein	4.316	2.10957	0.00424382	0.0138984	yes	up
gene-G4B84_008293	hypothetical protein	0.249	-2.00333	1.04262e-08	1.35398e-07	yes	down
gene-G4B84_008302	hypothetical protein	0.047	-4.40855	3.45865e-28	5.25966e-26	yes	down
gene-G4B84_008303	hypothetical protein	0.242	-2.04544	3.33688e-08	3.93414e-07	yes	down
gene-G4B84_008305	hypothetical protein	0.269	-1.89415	7.7418e-10	1.23083e-08	yes	down
gene-G4B84_008306	hypothetical protein	0.035	-4.84248	0.000150025	0.000751054	yes	down
gene-G4B84_008308	hypothetical protein	5.367	2.42413	1.77822e-05	0.000114402	yes	up
gene-G4B84_008311	hypothetical protein	0.311	-1.68604	2.52e-06	2.00169e-05	yes	down
gene-G4B84_008313	hypothetical protein	0.002	-8.9797	1.12733e-12	2.83672e-11	yes	down
gene-G4B84_008314	hypothetical protein	0.379	-1.40158	0.000222682	0.00105872	yes	down
gene-G4B84_008316	hypothetical protein	0.498	-1.00557	6.65151e-05	0.000365033	yes	down
gene-G4B84_008320	hypothetical protein	55.902	5.80484	2.60535e-18	1.47773e-16	yes	up
gene-G4B84_008321	hypothetical protein	136.659	7.09444	7.18382e-17	3.50604e-15	yes	up
gene-G4B84_008328	hypothetical protein	0.025	-5.32718	0.00405745	0.0133673	yes	down
gene-G4B84_008335	hypothetical protein	0.491	-1.02512	8.66926e-06	6.06849e-05	yes	down
gene-G4B84_008358	hypothetical protein	0.089	-3.49732	5.54773e-67	7.27654e-64	yes	down
gene-G4B84_008359	hypothetical protein	0.061	-4.03069	2.36566e-19	1.50442e-17	yes	down
gene-G4B84_008360	hypothetical protein	785.29	9.61708	2.56735e-15	9.94066e-14	yes	up
gene-G4B84_008363	hypothetical protein	7.491	2.90507	1.23954e-09	1.89875e-08	yes	up
gene-G4B84_008365	hypothetical protein	4.231	2.0811	0.0108179	0.0307289	yes	up
gene-G4B84_008366	hypothetical protein	2.484	1.31284	2.94633e-08	3.50123e-07	yes	up
gene-G4B84_008367	hypothetical protein	3.868	1.95147	0.001276	0.00489545	yes	up
gene-G4B84_008369	hypothetical protein	2.946	1.55878	0.00165167	0.00614791	yes	up
gene-G4B84_008381	hypothetical protein	5.105	2.35185	3.60938e-09	5.02298e-08	yes	up
gene-G4B84_008383	hypothetical protein	2.547	1.34899	0.0010133	0.00398969	yes	up
gene-G4B84_008387	hypothetical protein	0.009	-6.73362	1.36032e-05	9.01126e-05	yes	down
gene-G4B84_008391	hypothetical protein	8.179	3.03184	2.09185e-13	6.18304e-12	yes	up
gene-G4B84_008395	hypothetical protein	32.532	5.02381	8.66956e-19	5.28893e-17	yes	up
gene-G4B84_008401	hypothetical protein	2.323	1.21616	2.2067e-07	2.22429e-06	yes	up
gene-G4B84_008410	hypothetical protein	0.006	-7.3931	1.42071e-07	1.48186e-06	yes	down
gene-G4B84_008411	hypothetical protein	2.937	1.55446	3.23457e-09	4.54355e-08	yes	up
gene-G4B84_008412	hypothetical protein	2.648	1.40474	6.32158e-11	1.20604e-09	yes	up
gene-G4B84_008418	hypothetical protein	3.643	1.8653	5.57354e-07	5.13461e-06	yes	up
gene-G4B84_008431	hypothetical protein	4.327	2.11339	1.51194e-07	1.57077e-06	yes	up
gene-G4B84_008433	hypothetical protein	3.622	1.85666	3.13748e-08	3.71995e-07	yes	up
gene-G4B84_008434	hypothetical protein	2.873	1.52243	1.70494e-07	1.75048e-06	yes	up
gene-G4B84_008438	hypothetical protein	0.435	-1.20108	2.42666e-05	0.000150579	yes	down
gene-G4B84_008464	hypothetical protein	2.037	1.02633	0.000295261	0.00135885	yes	up
gene-G4B84_008465	hypothetical protein	3.322	1.73206	7.66274e-10	1.22382e-08	yes	up
gene-G4B84_008466	hypothetical protein	8.968	3.16472	0.00986392	0.0284337	yes	up
gene-G4B84_008469	hypothetical protein	2.371	1.24561	6.68418e-13	1.76224e-11	yes	up
gene-G4B84_008470	hypothetical protein	2.346	1.23015	0.000561859	0.00237056	yes	up
gene-G4B84_008472	hypothetical protein	2.448	1.29151	5.49242e-05	0.000310852	yes	up
gene-G4B84_008473	hypothetical protein	9.169	3.19679	8.58578e-09	1.13607e-07	yes	up
gene-G4B84_008474	hypothetical protein	6.869	2.78013	5.99427e-16	2.51591e-14	yes	up
gene-G4B84_008475	hypothetical protein	2.125	1.08761	0.00257822	0.00907523	yes	up
gene-G4B84_008479	hypothetical protein	0.131	-2.93037	0.00181364	0.00668912	yes	down
gene-G4B84_008480	hypothetical protein	0.078	-3.68425	0.0167772	0.0440748	yes	down
gene-G4B84_008489	hypothetical protein	2.611	1.38479	6.27233e-05	0.000347311	yes	up
gene-G4B84_008494	hypothetical protein	0.001	-9.63531	4.25239e-14	1.38572e-12	yes	down
gene-G4B84_008497	hypothetical protein	4.509	2.17296	2.83188e-05	0.000172582	yes	up
gene-G4B84_008498	hypothetical protein	0.483	-1.05029	9.7986e-07	8.48323e-06	yes	down
gene-G4B84_008504	hypothetical protein	9.593	3.26203	3.68913e-15	1.3825e-13	yes	up
gene-G4B84_008516	hypothetical protein	0.459	-1.12472	0.00047107	0.00203497	yes	down
gene-G4B84_008522	hypothetical protein	0.37	-1.43304	1.06771e-08	1.38144e-07	yes	down
gene-G4B84_008523	hypothetical protein	2.265	1.17976	0.006181	0.0192227	yes	up
gene-G4B84_008535	hypothetical protein	2.946	1.55855	8.57164e-11	1.59755e-09	yes	up
gene-G4B84_008568	hypothetical protein	2.025	1.01827	0.00270203	0.00943507	yes	up
gene-G4B84_008570	hypothetical protein	2.11	1.07737	2.0636e-05	0.000130678	yes	up
gene-G4B84_008575	hypothetical protein	2.325	1.217	0.000333599	0.00151469	yes	up
gene-G4B84_008588	hypothetical protein	0.423	-1.24227	4.94796e-07	4.59867e-06	yes	down
gene-G4B84_008589	hypothetical protein	0.392	-1.35139	3.07999e-09	4.37325e-08	yes	down
gene-G4B84_008591	hypothetical protein	0.01	-6.62703	0.000122029	0.000627059	yes	down
gene-G4B84_008592	hypothetical protein	0.5	-1.0011	3.35588e-06	2.59302e-05	yes	down
gene-G4B84_008598	hypothetical protein	5.502	2.45997	1.11431e-08	1.43819e-07	yes	up
gene-G4B84_008610	hypothetical protein	2.879	1.52557	0.001487	0.00560053	yes	up
gene-G4B84_008619	hypothetical protein	2.245	1.16664	4.04814e-06	3.05591e-05	yes	up
gene-G4B84_008624	hypothetical protein	0.482	-1.05178	3.6495e-07	3.51646e-06	yes	down
gene-G4B84_008640	hypothetical protein	2.26	1.17654	0.00712668	0.0217511	yes	up
gene-G4B84_008642	hypothetical protein	4.594	2.19991	3.08806e-18	1.73278e-16	yes	up
gene-G4B84_008648	hypothetical protein	2.263	1.17798	0.00415125	0.0136506	yes	up
gene-G4B84_008660	hypothetical protein	2.114	1.07993	0.00337897	0.0114743	yes	up
gene-G4B84_008661	hypothetical protein	0.206	-2.28038	0.000220964	0.00105312	yes	down
gene-G4B84_008672	hypothetical protein	0.448	-1.15695	2.29472e-08	2.80308e-07	yes	down
gene-G4B84_008676	hypothetical protein	0.233	-2.09988	7.50458e-22	6.67335e-20	yes	down
gene-G4B84_008680	hypothetical protein	3.109	1.63662	2.92822e-06	2.29639e-05	yes	up
gene-G4B84_008681	hypothetical protein	0.434	-1.20403	1.26755e-05	8.477e-05	yes	down
gene-G4B84_008685	hypothetical protein	2.959	1.56495	2.05695e-07	2.0841e-06	yes	up
gene-G4B84_008700	hypothetical protein	74.472	6.21862	0.00423238	0.0138696	yes	up
gene-G4B84_008702	hypothetical protein	0.055	-4.18202	1.49405e-11	3.10438e-10	yes	down
gene-G4B84_008722	hypothetical protein	2.082	1.05819	0.00885713	0.0261208	yes	up
gene-G4B84_008728	hypothetical protein	5.705	2.51232	2.81016e-09	4.04486e-08	yes	up
gene-G4B84_008729	hypothetical protein	2.578	1.36601	1.96815e-05	0.000125011	yes	up
gene-G4B84_008730	hypothetical protein	0.425	-1.23464	3.3958e-06	2.61616e-05	yes	down
gene-G4B84_008735	hypothetical protein	2.037	1.02655	0.0136646	0.0372616	yes	up
gene-G4B84_008738	hypothetical protein	0.009	-6.77868	5.26843e-05	0.000299467	yes	down
gene-G4B84_008739	hypothetical protein	2.28	1.18904	2.94258e-10	5.05344e-09	yes	up
gene-G4B84_008742	hypothetical protein	3.116	1.63987	7.1141e-17	3.48824e-15	yes	up
gene-G4B84_008751	hypothetical protein	0.392	-1.35164	0.0100805	0.0289556	yes	down
gene-G4B84_008752	hypothetical protein	0.482	-1.05192	0.000227556	0.00108043	yes	down
gene-G4B84_008759	hypothetical protein	0.256	-1.96661	6.84036e-05	0.000374613	yes	down
gene-G4B84_008761	hypothetical protein	11.694	3.54771	9.0367e-11	1.66355e-09	yes	up
gene-G4B84_008762	hypothetical protein	9.935	3.31247	0.000189284	0.000923796	yes	up
gene-G4B84_008763	hypothetical protein	13.545	3.75965	1.08222e-06	9.26246e-06	yes	up
gene-G4B84_008764	hypothetical protein	32.421	5.01885	5.40228e-06	3.95025e-05	yes	up
gene-G4B84_008765	hypothetical protein	38.191	5.25516	3.7679e-05	0.000223749	yes	up
gene-G4B84_008766	hypothetical protein	10.592	3.40485	0.000218248	0.00104271	yes	up
gene-G4B84_008767	hypothetical protein	17.591	4.13676	3.82109e-06	2.90752e-05	yes	up
gene-G4B84_008768	hypothetical protein	4.01	2.00368	0.000264776	0.00123316	yes	up
gene-G4B84_008769	hypothetical protein	18.001	4.16999	2.37309e-05	0.000147429	yes	up
gene-G4B84_008770	hypothetical protein	30.784	4.94412	2.60235e-06	2.06087e-05	yes	up
gene-G4B84_008771	hypothetical protein	5.728	2.51815	3.54466e-05	0.00021109	yes	up
gene-G4B84_008774	hypothetical protein	6.082	2.60457	3.30171e-05	0.000197971	yes	up
gene-G4B84_008775	hypothetical protein	6.835	2.77296	1.04356e-10	1.89776e-09	yes	up
gene-G4B84_008779	hypothetical protein	6.353	2.66742	0.0125606	0.0348748	yes	up
gene-G4B84_008784	hypothetical protein	0.459	-1.12225	0.0180504	0.046824	yes	down
gene-G4B84_008792	hypothetical protein	0.153	-2.70384	0.00372596	0.0124353	yes	down
gene-G4B84_008796	hypothetical protein	11.448	3.51703	5.96516e-13	1.59268e-11	yes	up
gene-G4B84_008797	hypothetical protein	7.414	2.89033	0.00138821	0.00527389	yes	up
gene-G4B84_008800	hypothetical protein	5.508	2.4616	0.000108745	0.000566567	yes	up
gene-G4B84_008801	hypothetical protein	8.238	3.04237	0.00769305	0.0232431	yes	up
gene-G4B84_008805	hypothetical protein	9.964	3.3168	0.0106146	0.0302341	yes	up
gene-G4B84_008811	hypothetical protein	0.013	-6.2135	0.0126932	0.0351703	yes	down
gene-G4B84_008828	hypothetical protein	0.364	-1.45981	9.70745e-07	8.4182e-06	yes	down
gene-G4B84_008832	hypothetical protein	0.376	-1.41142	3.91796e-05	0.000231221	yes	down
gene-G4B84_008836	hypothetical protein	0.025	-5.3166	9.03613e-08	9.81534e-07	yes	down
gene-G4B84_008842	hypothetical protein	2.07	1.04963	0.000327001	0.00148925	yes	up
gene-G4B84_008844	hypothetical protein	31.508	4.97767	0.0192988	0.049373	yes	up
gene-G4B84_008847	hypothetical protein	2.461	1.29935	2.52725e-05	0.000155991	yes	up
gene-G4B84_008848	hypothetical protein	6.154	2.62149	0.00397026	0.0131337	yes	up
gene-G4B84_008854	hypothetical protein	0.285	-1.81057	5.58123e-05	0.000314859	yes	down
gene-G4B84_008857	hypothetical protein	0.073	-3.7736	0.00496419	0.0159051	yes	down
gene-G4B84_008859	hypothetical protein	0.31	-1.69169	5.65318e-13	1.51324e-11	yes	down
gene-G4B84_008860	hypothetical protein	0.333	-1.58785	0.000123605	0.000634533	yes	down
gene-G4B84_008861	hypothetical protein	0.327	-1.61343	1.80997e-11	3.68778e-10	yes	down
gene-G4B84_008867	hypothetical protein	9.607	3.26414	8.15827e-10	1.29117e-08	yes	up
gene-G4B84_008870	hypothetical protein	0.365	-1.45574	0.0100142	0.0287967	yes	down
gene-G4B84_008872	hypothetical protein	2.506	1.32557	0.000545142	0.00230932	yes	up
gene-G4B84_008877	hypothetical protein	8.438	3.0769	0.00654762	0.020213	yes	up
gene-G4B84_008878	hypothetical protein	74.347	6.2162	0.00052356	0.0022313	yes	up
gene-G4B84_008879	hypothetical protein	33.705	5.0749	0.017838	0.0463877	yes	up
gene-G4B84_008887	hypothetical protein	0.354	-1.49784	0.000508637	0.0021731	yes	down
gene-G4B84_008893	hypothetical protein	0.342	-1.54841	0.00468241	0.0151228	yes	down
gene-G4B84_008894	hypothetical protein	0.401	-1.31995	0.000127786	0.000653761	yes	down
gene-G4B84_008896	hypothetical protein	3.042	1.60511	0.00209891	0.00759966	yes	up
gene-G4B84_008906	hypothetical protein	20.767	4.37625	0.00246181	0.00872694	yes	up
gene-G4B84_008913	hypothetical protein	0.169	-2.56325	1.53008e-16	7.26478e-15	yes	down
gene-G4B84_008914	hypothetical protein	0.154	-2.69957	3.83785e-20	2.72099e-18	yes	down
gene-G4B84_008915	hypothetical protein	0.114	-3.13572	5.41821e-19	3.38412e-17	yes	down
gene-G4B84_008916	hypothetical protein	0.111	-3.17279	7.01805e-15	2.52193e-13	yes	down
gene-G4B84_008917	hypothetical protein	0.04	-4.64487	7.0317e-28	1.02477e-25	yes	down
gene-G4B84_008918	hypothetical protein	0.037	-4.76963	6.92194e-15	2.50455e-13	yes	down
gene-G4B84_008957	hypothetical protein	0.178	-2.48991	2.51978e-12	5.92826e-11	yes	down
gene-G4B84_008959	hypothetical protein	0.32	-1.64414	0.000313086	0.00143209	yes	down
gene-G4B84_008966	hypothetical protein	0.412	-1.28102	0.0187111	0.0482279	yes	down
gene-G4B84_008977	hypothetical protein	5.029	2.33025	1.00647e-19	6.85775e-18	yes	up
gene-G4B84_008978	hypothetical protein	2.313	1.20985	1.27773e-05	8.53421e-05	yes	up
gene-G4B84_008981	hypothetical protein	0.35	-1.51443	0.000469568	0.00202932	yes	down
gene-G4B84_008983	hypothetical protein	0.483	-1.05096	0.000162581	0.000808436	yes	down
gene-G4B84_008985	hypothetical protein	0.497	-1.00908	0.00422115	0.0138457	yes	down
gene-G4B84_008986	hypothetical protein	0.449	-1.15393	3.9012e-05	0.000230491	yes	down
gene-G4B84_008989	hypothetical protein	0.437	-1.19414	0.00163528	0.00609772	yes	down
gene-G4B84_008992	hypothetical protein	0.458	-1.12552	7.07958e-07	6.31684e-06	yes	down
gene-G4B84_009000	hypothetical protein	0.46	-1.11971	0.000167865	0.000830461	yes	down
gene-G4B84_009004	hypothetical protein	8.712	3.12305	6.73846e-13	1.7721e-11	yes	up
gene-G4B84_009009	hypothetical protein	0.174	-2.52214	0.0173315	0.0453109	yes	down
gene-G4B84_009010	hypothetical protein	27.362	4.77409	2.79393e-29	4.58074e-27	yes	up
gene-G4B84_009015	hypothetical protein	5.735	2.51975	0.0166047	0.0437442	yes	up
gene-G4B84_009030	hypothetical protein	4.326	2.1132	0.00123266	0.00474478	yes	up
gene-G4B84_009031	hypothetical protein	5.667	2.50255	5.80585e-07	5.30207e-06	yes	up
gene-G4B84_009043	hypothetical protein	12.85	3.6837	0.00393166	0.0130183	yes	up
gene-G4B84_009044	hypothetical protein	0.325	-1.62255	0.000181316	0.000889044	yes	down
gene-G4B84_009050	hypothetical protein	3.654	1.86938	0.00968263	0.0280276	yes	up
gene-G4B84_009051	hypothetical protein	3.181	1.66926	1.78597e-05	0.00011476	yes	up
gene-G4B84_009053	hypothetical protein	3.309	1.72631	2.72447e-08	3.26345e-07	yes	up
gene-G4B84_009068	hypothetical protein	10.002	3.32216	2.76166e-07	2.7184e-06	yes	up
gene-G4B84_009069	hypothetical protein	5.917	2.56487	7.27186e-15	2.59379e-13	yes	up
gene-G4B84_009075	hypothetical protein	3.496	1.80579	0.000228379	0.00108384	yes	up
gene-G4B84_009085	hypothetical protein	0.074	-3.74822	0.0105603	0.0301163	yes	down
gene-G4B84_009091	hypothetical protein	63.253	5.98307	0.0011262	0.00439301	yes	up
gene-G4B84_009092	hypothetical protein	2.544	1.34697	0.00059612	0.00249306	yes	up
gene-G4B84_009099	hypothetical protein	4454.66	12.1211	3.44193e-21	2.77817e-19	yes	up
gene-G4B84_009100	hypothetical protein	0.351	-1.51131	0.000195461	0.000948645	yes	down
gene-G4B84_009109	hypothetical protein	0.232	-2.10555	2.20252e-06	1.77096e-05	yes	down
gene-G4B84_009110	hypothetical protein	2.292	1.1964	0.000858371	0.003443	yes	up
gene-G4B84_009118	hypothetical protein	2.025	1.01781	0.0166238	0.0437615	yes	up
gene-G4B84_009121	hypothetical protein	3191.45	11.64	1.53558e-19	1.0008e-17	yes	up
gene-G4B84_009127	hypothetical protein	3.836	1.93965	0.000542621	0.00230049	yes	up
[truncated: 807 more rows]

## Sheet: Table S9
Table S9. Details of differentially expressed genes in Aspergillus niger.
Gene_id	Gene description	FC (AnS/An)	Log2FC (AnS/An)	P value	P adjust	Significant	Regulate
NRRL3_00008	Methyltransferase type 11	0.296	-1.75461	3.15808e-35	1.84227e-33	yes	down
NRRL3_00010	MFS general substrate transporter	0.243	-2.04113	7.30197e-06	3.19296e-05	yes	down
NRRL3_00015	-	0.391	-1.35426	2.44628e-15	3.40842e-14	yes	down
NRRL3_00037	FAD-dependent pyridine nucleotide-disulphide oxidoreductase	0.309	-1.69569	0.0100566	0.0229649	yes	down
NRRL3_00038	-	0.338	-1.56671	8.50533e-06	3.67227e-05	yes	down
NRRL3_00053	Oligopeptide transporter OPT superfamily	0.07	-3.84195	8.69809e-51	1.00378e-48	yes	down
NRRL3_00054	Glycoside hydrolase, catalytic core	0.379	-1.40073	8.36428e-23	2.22009e-21	yes	down
NRRL3_00060	Beta-lactamase-type transpeptidase fold	2.584	1.3695	1.46076e-15	2.09014e-14	yes	up
NRRL3_00064	Glycoside hydrolase, catalytic core	2.154	1.1069	3.29213e-26	1.09569e-24	yes	up
NRRL3_00067	ABC transporter-like	0.478	-1.06587	0.00133715	0.00378675	yes	down
NRRL3_00072	Fungal transcriptional regulatory protein, N-terminal	0.461	-1.11852	2.1824e-09	1.54264e-08	yes	down
NRRL3_00076	Pyruvate decarboxylase/indolepyruvate decarboxylase	2.563	1.35765	1.31523e-23	3.73363e-22	yes	up
NRRL3_00078	Lipase, active site	0.282	-1.82538	4.56769e-15	6.1856e-14	yes	down
NRRL3_00079	Bacterial luciferase-like	0.499	-1.00246	2.86417e-07	1.5491e-06	yes	down
NRRL3_00080	NAD(P)-binding	0.241	-2.05516	2.26488e-20	4.97851e-19	yes	down
NRRL3_00081	ADP-glucose pyrophosphorylase, conserved site	0.093	-3.42055	2.31954e-25	7.4626e-24	yes	down
NRRL3_00082	-	0.229	-2.125	4.59798e-12	4.39e-11	yes	down
NRRL3_00092	Glycoside hydrolase, family 43, endo-1, 5-alpha-L-arabinosidase	5.822	2.54156	3.57648e-06	1.63882e-05	yes	up
NRRL3_00105	FAD-binding, type 2	0.32	-1.64303	1.9474e-07	1.08079e-06	yes	down
NRRL3_00106	Terpenoid cylases/protein prenyltransferase alpha-alpha toroid	29.341	4.87487	0.0149862	0.0326577	yes	up
NRRL3_00112	NAD(P)-binding	0.413	-1.27753	0.000558592	0.001723	yes	down
NRRL3_00124	Copper amine oxidase, N-terminal region	2.579	1.36666	8.84683e-15	1.15959e-13	yes	up
NRRL3_00131	MFS general substrate transporter	0.35	-1.5155	3.71166e-41	2.8764e-39	yes	down
NRRL3_00135	Acyl carrier protein-like	0.478	-1.0648	5.14215e-08	3.0792e-07	yes	down
NRRL3_00136	ABC transporter, transmembrane region, type 1	0.345	-1.53435	1.45777e-07	8.25009e-07	yes	down
NRRL3_00138	Malonyl-CoA ACP transacylase, ACP-binding	0.445	-1.16785	0.00757936	0.0179181	yes	down
NRRL3_00146	Cytochrome P450	0.062	-4.00211	0.00500218	0.0123507	yes	down
NRRL3_00147	Malonyl-CoA ACP transacylase, ACP-binding	0.431	-1.21541	0.00178162	0.00490927	yes	down
NRRL3_00160	Dynamin, GTPase region	0.263	-1.92924	5.29938e-34	2.85602e-32	yes	down
NRRL3_00163	FAD-dependent pyridine nucleotide-disulphide oxidoreductase	0.212	-2.24043	3.35753e-05	0.000132026	yes	down
NRRL3_00168	Monooxygenase, FAD-binding	2.375	1.24776	0.00785461	0.0184947	yes	up
NRRL3_00169	Esterase, SGNH hydrolase-type	8.83	3.14238	9.95429e-20	2.12645e-18	yes	up
NRRL3_00170	Lipase 3, N-terminal	10.622	3.40897	3.8051e-79	9.39505e-77	yes	up
NRRL3_00177	Carboxylesterase, type B	0.178	-2.49027	3.75498e-07	1.99433e-06	yes	down
NRRL3_00185	Peptidase S33, tripeptidyl-peptidase C-terminal	0.061	-4.03797	0.018925	0.0398349	yes	down
NRRL3_00189	-	7.154	2.83882	1.28615e-79	3.2512e-77	yes	up
NRRL3_00193	Ribonuclease E inhibitor RraA/Dimethylmenaquinone methyltransferase	8.697	3.12051	4.17596e-06	1.89714e-05	yes	up
NRRL3_00195	MFS general substrate transporter	3.523	1.81693	3.26915e-26	1.09147e-24	yes	up
NRRL3_00210	Dehydrogenase, E1 component	3.974	1.99042	5.07498e-67	8.55255e-65	yes	up
NRRL3_00211	Single hybrid motif	2.454	1.29504	7.61792e-31	3.32837e-29	yes	up
NRRL3_00215	-	0.224	-2.15993	8.56141e-06	3.69348e-05	yes	down
NRRL3_00223	Peptidase S9, prolyl oligopeptidase active site region	3.371	1.75325	3.0983e-19	6.36259e-18	yes	up
NRRL3_00228	MFS general substrate transporter	3.459	1.79031	0.00204136	0.00555436	yes	up
NRRL3_00232	MFS general substrate transporter	0.395	-1.33987	6.86595e-09	4.57314e-08	yes	down
NRRL3_00236	Di-copper centre-containing	4.143	2.05058	3.20047e-29	1.29692e-27	yes	up
NRRL3_00240	Peptidoglycan-binding LysM	4.263	2.09184	3.53602e-29	1.41668e-27	yes	up
NRRL3_00251	-	0.483	-1.04868	9.10081e-09	5.9644e-08	yes	down
NRRL3_00253	Iron-containing alcohol dehydrogenase	0.337	-1.56718	4.60577e-11	4.00159e-10	yes	down
NRRL3_00256	MFS general substrate transporter	0.28	-1.83872	6.43065e-05	0.000240657	yes	down
NRRL3_00258	NAD(P)-binding	0.057	-4.12403	0.015748	0.0340791	yes	down
NRRL3_00262	Amino acid transporter, transmembrane	0.379	-1.4004	2.28084e-14	2.87939e-13	yes	down
NRRL3_00263	Pectin lyase fold/virulence factor	0.474	-1.07798	1.41435e-05	5.89563e-05	yes	down
NRRL3_00268	Glycoside hydrolase, catalytic core	2.162	1.11268	7.40859e-09	4.90992e-08	yes	up
NRRL3_00269	-	3.033	1.60095	7.80675e-12	7.24513e-11	yes	up
NRRL3_00292	Phosphatidylethanolamine-binding protein PEBP	0.331	-1.59402	2.41619e-13	2.69745e-12	yes	down
NRRL3_00294	PAS-associated, C-terminal	0.289	-1.7932	7.66888e-11	6.53455e-10	yes	down
NRRL3_00298	-	0.376	-1.41079	0.000899155	0.00264881	yes	down
NRRL3_00303	-	22.848	4.51397	6.92977e-23	1.86262e-21	yes	up
NRRL3_00310	MFS general substrate transporter	2.537	1.34322	6.87789e-17	1.10353e-15	yes	up
NRRL3_00322	-	2.915	1.54335	0.00174153	0.00480628	yes	up
NRRL3_00323	NAD(P)-binding	2.104	1.07287	8.32426e-19	1.64273e-17	yes	up
NRRL3_00339	DNA-binding HORMA	3.692	1.88457	2.29925e-58	3.53785e-56	yes	up
NRRL3_00349	Protein kinase-like	4.086	2.03055	0.0102652	0.0233874	yes	up
NRRL3_00357	-	2.436	1.28464	0.00256906	0.00685492	yes	up
NRRL3_00374	-	0.487	-1.03767	1.84415e-06	8.82158e-06	yes	down
NRRL3_00376	Nucleic acid-binding, OB-fold-like	2.854	1.51284	3.86033e-19	7.86662e-18	yes	up
NRRL3_00378	Protein kinase-like	0.436	-1.19658	4.88801e-12	4.65435e-11	yes	down
NRRL3_00399	Fungal transcriptional regulatory protein, N-terminal	0.248	-2.0088	5.3273e-19	1.07324e-17	yes	down
NRRL3_00402	Photosynthetic reaction centre, L and M subunits	2.703	1.43454	5.97794e-15	7.99342e-14	yes	up
NRRL3_00403	-	2.514	1.32982	3.49971e-28	1.30373e-26	yes	up
NRRL3_00407	MFS general substrate transporter	0.213	-2.23028	8.9227e-05	0.000324093	yes	down
NRRL3_00408	Pyridoxal phosphate-dependent transferase, major region	0.097	-3.36136	6.94335e-78	1.60255e-75	yes	down
NRRL3_00411	Carboxylesterase, type B	0.388	-1.36632	5.9244e-07	3.0445e-06	yes	down
NRRL3_00413	NAD(P)-binding	0.395	-1.34073	6.88084e-17	1.10353e-15	yes	down
NRRL3_00417	Fungal transcriptional regulatory protein, N-terminal	0.43	-1.21781	0.00597315	0.0144721	yes	down
NRRL3_00428	-	4.76	2.2509	5.04144e-06	2.26513e-05	yes	up
NRRL3_00429	-	25.195	4.65505	4.36831e-170	1.15946e-166	yes	up
NRRL3_00430	Malonyl-CoA ACP transacylase, ACP-binding	7.701	2.94513	3.64699e-55	5.02859e-53	yes	up
NRRL3_00432	DeoxyUTP pyrophosphatase	0.131	-2.93441	2.01315e-05	8.20171e-05	yes	down
NRRL3_00442	-	0.352	-1.50688	5.22168e-06	2.34313e-05	yes	down
NRRL3_00443	-	9.488	3.24604	3.78157e-34	2.10204e-32	yes	up
NRRL3_00446	MFS general substrate transporter	4.791	2.26045	0.0131029	0.0290121	yes	up
NRRL3_00455	-	0.445	-1.16704	1.8925e-07	1.05418e-06	yes	down
NRRL3_00460	-	3.877	1.95507	3.78266e-23	1.03506e-21	yes	up
NRRL3_00465	Src homology-3	2.416	1.27256	9.71251e-05	0.000350383	yes	up
NRRL3_00466	-	725.989	9.5038	3.78462e-14	4.66682e-13	yes	up
NRRL3_00477	-	0.004	-7.98282	2.10344e-09	1.49279e-08	yes	down
NRRL3_00478	Glycoside hydrolase, catalytic core	2.447	1.29085	2.08708e-30	8.89901e-29	yes	up
NRRL3_00480	ATPase, P-type, K/Mg/Cd/Cu/Zn/Na/Ca/Na/H-transporter	3.139	1.65026	3.93385e-23	1.07092e-21	yes	up
NRRL3_00481	Ribosomal protein L25/Gln-tRNA synthetase, anti-codon-binding	0.001	-10.1735	3.23357e-17	5.43209e-16	yes	down
NRRL3_00484	-	0.17	-2.55218	1.22397e-25	3.97397e-24	yes	down
NRRL3_00497	Ribosomal protein L27	2.289	1.1945	3.9123e-12	3.76582e-11	yes	up
NRRL3_00519	-	2.33	1.22034	6.31605e-17	1.01756e-15	yes	up
NRRL3_00542	-	0.158	-2.66301	1.18677e-23	3.38708e-22	yes	down
NRRL3_00556	Mitochondrial substrate carrier	0.001	-10.5951	1.35414e-18	2.62351e-17	yes	down
NRRL3_00571	PSP, proline-rich	0.001	-10.6113	1.69934e-18	3.26846e-17	yes	down
NRRL3_00595	Ubiquitin-conjugating enzyme/RWD-like	0.099	-3.32917	0.00124863	0.00355502	yes	down
NRRL3_00601	C4-dicarboxylate transporter/malic acid transport protein	0.263	-1.92465	5.69355e-32	2.71069e-30	yes	down
NRRL3_00604	Cyclin-like F-box	0.289	-1.78889	8.15934e-25	2.52559e-23	yes	down
NRRL3_00605	Heat shock factor (HSF)-type, DNA-binding	0.468	-1.09641	1.81119e-14	2.31123e-13	yes	down
NRRL3_00611	Leucine-rich repeat, typical subtype	12.477	3.64124	0.0114576	0.0257831	yes	up
NRRL3_00616	Timeless C-terminal	2.676	1.42028	1.35467e-11	1.23349e-10	yes	up
NRRL3_00618	Cyclin-like F-box	2.267	1.18068	0.0031809	0.00826521	yes	up
NRRL3_00631	Thymidylate synthase, C-terminal	2.757	1.46317	5.15239e-11	4.4619e-10	yes	up
NRRL3_00634	-	2.126	1.08804	3.321e-09	2.29545e-08	yes	up
NRRL3_00639	Inositol monophosphatase	0.085	-3.54852	1.48604e-35	8.86362e-34	yes	down
NRRL3_00641	Chitin synthase N-terminal	2.75	1.45968	1.55225e-23	4.35986e-22	yes	up
NRRL3_00644	Catalase, N-terminal	2.464	1.30073	1.62612e-16	2.49128e-15	yes	up
NRRL3_00648	SAC3/GANP/Nin1/mts3/eIF-3 p25	0.327	-1.61363	1.63232e-15	2.31689e-14	yes	down
NRRL3_00653	-	5.897	2.56003	0.0177506	0.0376946	yes	up
NRRL3_00668	Ferric reductase, NAD binding	5.008	2.32433	1.78311e-66	2.95801e-64	yes	up
NRRL3_00669	Pyridoxal phosphate-dependent enzyme, beta subunit	10.432	3.38297	8.19098e-107	4.57703e-104	yes	up
NRRL3_00670	MFS general substrate transporter	8.168	3.03006	1.00624e-48	1.07912e-46	yes	up
NRRL3_00674	Ribosomal protein L30, C-terminal	2.004	1.00303	5.82501e-17	9.44186e-16	yes	up
NRRL3_00683	Peptidase S28	5.639	2.49552	1.61015e-06	7.77045e-06	yes	up
NRRL3_00684	Glycoside hydrolase-type carbohydrate-binding	5.7	2.51084	2.78505e-21	6.60019e-20	yes	up
NRRL3_00691	Fungal transcriptional regulatory protein, N-terminal	0.299	-1.73964	1.05222e-20	2.37186e-19	yes	down
NRRL3_00692	PDZ/DHR/GLGF	0.228	-2.13108	7.96462e-21	1.83428e-19	yes	down
NRRL3_00693	Protein kinase-like	2.728	1.44783	4.92602e-07	2.56874e-06	yes	up
NRRL3_00702	L-Aspartase-like	0.159	-2.64839	1.33296e-08	8.5822e-08	yes	down
NRRL3_00704	Fungal transcriptional regulatory protein, N-terminal	0.408	-1.29173	1.58111e-05	6.54962e-05	yes	down
NRRL3_00706	Peptidase S8 and S53, subtilisin, kexin, sedolisin	2.586	1.37081	0.00100728	0.00293236	yes	up
NRRL3_00709	-	0.182	-2.45773	7.00123e-12	6.53181e-11	yes	down
NRRL3_00715	Aldehyde/histidinol dehydrogenase	0.463	-1.11094	2.07549e-12	2.08867e-11	yes	down
NRRL3_00720	-	3.629	1.85955	1.01253e-07	5.84156e-07	yes	up
NRRL3_00728	MFS general substrate transporter	3.691	1.8839	1.02596e-05	4.38159e-05	yes	up
NRRL3_00731	Pyridoxal phosphate-dependent transferase, major region	2.805	1.48785	0.000932021	0.00273501	yes	up
NRRL3_00732	FAD dependent oxidoreductase	0.206	-2.27663	5.74167e-21	1.33683e-19	yes	down
NRRL3_00744	PreATP-grasp-like fold	0.209	-2.25866	4.56258e-09	3.09779e-08	yes	down
NRRL3_00745	-	9.66	3.2721	0.000544692	0.00168453	yes	up
NRRL3_00751	Phosphatidylserine decarboxylase-related	0.335	-1.57634	1.5854e-09	1.14039e-08	yes	down
NRRL3_00764	-	0.422	-1.24637	7.3926e-07	3.75717e-06	yes	down
NRRL3_00767	Terpenoid synthase	2.271	1.18321	1.61878e-07	9.10787e-07	yes	up
NRRL3_00769	Metal-dependent hydrolase, composite	7.484	2.90377	9.25296e-28	3.34145e-26	yes	up
NRRL3_00771	-	2.473	1.30631	8.35734e-09	5.49751e-08	yes	up
NRRL3_00772	Zinc finger, NF-X1-type	4.436	2.14935	1.32782e-23	3.75933e-22	yes	up
NRRL3_00773	Calcium-binding EF-hand	5.507	2.46124	5.55298e-19	1.11448e-17	yes	up
NRRL3_00779	-	0.499	-1.00209	5.65294e-13	6.06235e-12	yes	down
NRRL3_00787	ATPase, P-type, K/Mg/Cd/Cu/Zn/Na/Ca/Na/H-transporter	2.773	1.47125	9.58594e-11	8.0137e-10	yes	up
NRRL3_00790	Fungal transcriptional regulatory protein, N-terminal	2.473	1.30652	5.90746e-07	3.03874e-06	yes	up
NRRL3_00795	Fungal transcriptional regulatory protein, N-terminal	0.364	-1.45683	1.10288e-17	1.97126e-16	yes	down
NRRL3_00799	Globin-like	0.004	-7.89887	1.942e-16	2.95389e-15	yes	down
NRRL3_00800	Proteinase inhibitor, propeptide	7.592	2.92441	1.98777e-108	1.24142e-105	yes	up
NRRL3_00803	-	0.286	-1.80368	4.8768e-13	5.25654e-12	yes	down
NRRL3_00809	-	0.325	-1.61935	4.33891e-17	7.17542e-16	yes	down
NRRL3_00813	Necrosis inducing	5.441	2.44377	0.0191922	0.0403253	yes	up
NRRL3_00815	MFS general substrate transporter	0.317	-1.65564	3.09633e-12	3.02705e-11	yes	down
NRRL3_00816	Amino acid transporter, transmembrane	4.77	2.25407	1.79291e-22	4.65412e-21	yes	up
NRRL3_00817	MFS general substrate transporter	4.63	2.21099	2.9861e-05	0.00011812	yes	up
NRRL3_00818	ABC transporter-like	8.327	3.05778	9.77807e-49	1.05932e-46	yes	up
NRRL3_00819	Concanavalin A-like lectin/glucanase	3.78	1.91836	8.99397e-24	2.59481e-22	yes	up
NRRL3_00821	Fungal transcriptional regulatory protein, N-terminal	0.091	-3.46316	2.13963e-39	1.48473e-37	yes	down
NRRL3_00823	-	0.44	-1.1848	0.00146999	0.00412553	yes	down
NRRL3_00829	-	0.358	-1.48197	0.00664241	0.0159121	yes	down
NRRL3_00832	Metal-dependent hydrolase, composite	0.052	-4.27443	2.55921e-08	1.59737e-07	yes	down
NRRL3_00833	Aldehyde/histidinol dehydrogenase	0.253	-1.98125	0.000119368	0.00042076	yes	down
NRRL3_00834	MFS general substrate transporter	0.49	-1.0304	1.03592e-10	8.63973e-10	yes	down
NRRL3_00836	Carbohydrate-binding family 9/cellobiose dehydrogenase, cytochrome	2.528	1.33789	4.65853e-13	5.03662e-12	yes	up
NRRL3_00838	MFS general substrate transporter	6.131	2.61619	2.34576e-17	3.99758e-16	yes	up
NRRL3_00839	Six-hairpin glycosidase-like	2.223	1.1523	0.00637728	0.0153323	yes	up
NRRL3_00841	Cyclin-like F-box	14.647	3.87253	4.34609e-14	5.30373e-13	yes	up
NRRL3_00842	Glucose-methanol-choline oxidoreductase, N-terminal	2.646	1.4039	1.95408e-23	5.41683e-22	yes	up
NRRL3_00843	FAD-binding, type 2	2.021	1.01542	0.0119821	0.0267931	yes	up
NRRL3_00846	-	0.412	-1.27835	5.5045e-05	0.00020857	yes	down
NRRL3_00852	Acyl-CoA N-acyltransferase	2.967	1.56906	1.02703e-06	5.10011e-06	yes	up
NRRL3_00859	-	4.234	2.08211	2.5892e-08	1.61513e-07	yes	up
NRRL3_00873	-	5.539	2.46954	0.00434605	0.0109212	yes	up
NRRL3_00878	ABC transporter, transmembrane region, type 1	2.66	1.41161	1.72727e-20	3.84453e-19	yes	up
NRRL3_00884	Metal-dependent hydrolase, composite	0.446	-1.1634	8.9556e-29	3.46083e-27	yes	down
NRRL3_00890	Fungal transcriptional regulatory protein, N-terminal	0.385	-1.37552	4.64873e-06	2.09845e-05	yes	down
NRRL3_00893	-	3.646	1.86619	4.28525e-25	1.35406e-23	yes	up
NRRL3_00894	-	0.408	-1.2916	1.29582e-06	6.33413e-06	yes	down
NRRL3_00895	Transketolase, C-terminal/Pyruvate-ferredoxin oxidoreductase, domain II	0.332	-1.5893	0.000200612	0.000676804	yes	down
NRRL3_00896	NAD(P)-binding	0.365	-1.4545	6.47605e-08	3.8283e-07	yes	down
NRRL3_00899	Fungal transcriptional regulatory protein, N-terminal	0.404	-1.30872	0.00378925	0.00965453	yes	down
NRRL3_00914	Nucleic acid-binding, OB-fold-like	2.282	1.19008	3.57925e-07	1.90977e-06	yes	up
NRRL3_00933	-	0.275	-1.86334	0.0230806	0.0474345	yes	down
NRRL3_00958	MFS general substrate transporter	0.284	-1.8183	0.00397059	0.0100683	yes	down
NRRL3_00959	Amidase signature enzyme	0.359	-1.47947	4.61083e-05	0.000177302	yes	down
NRRL3_00962	NAD(P)-binding	2.912	1.54178	0.00119671	0.00342189	yes	up
NRRL3_00963	MFS general substrate transporter	2.056	1.0397	1.71129e-07	9.57763e-07	yes	up
NRRL3_00965	Pectin lyase fold/virulence factor	0.31	-1.69171	8.55593e-24	2.48192e-22	yes	down
NRRL3_00970	LPS-induced tumor necrosis factor alpha factor	2.747	1.45795	4.2678e-25	1.35257e-23	yes	up
NRRL3_00980	-	0.461	-1.11725	0.00184663	0.00507524	yes	down
NRRL3_00986	-	0.424	-1.23804	0.000431105	0.00136424	yes	down
NRRL3_00987	Peptidase aspartic, catalytic	30.611	4.93597	1.72905e-126	1.66885e-123	yes	up
NRRL3_00988	Fungal transcriptional regulatory protein, N-terminal	6.617	2.72621	2.80344e-75	5.8361e-73	yes	up
NRRL3_00989	-	0.001	-10.1354	7.45355e-17	1.19358e-15	yes	down
NRRL3_00997	S-adenosyl-L-methionine dependent methyltransferase, YbcY, predicted	0.046	-4.44169	2.64399e-83	7.79758e-81	yes	down
NRRL3_00998	Malonyl-CoA ACP transacylase, ACP-binding	0.109	-3.19464	4.37905e-67	7.62169e-65	yes	down
NRRL3_01008	Mitochondrial ribosome	2.495	1.31922	1.91121e-09	1.36458e-08	yes	up
NRRL3_01009	Zinc finger, RING-type	0.221	-2.17737	3.31253e-09	2.29115e-08	yes	down
NRRL3_01011	-	0.462	-1.11381	2.28142e-07	1.25501e-06	yes	down
NRRL3_01013	-	14.192	3.82701	0.00141143	0.00397379	yes	up
NRRL3_01027	-	0.409	-1.2889	0.0029061	0.0076277	yes	down
NRRL3_01028	-	0.286	-1.8082	1.14651e-13	1.32743e-12	yes	down
NRRL3_01031	Cyclin-like F-box	0.474	-1.07751	3.347e-14	4.1806e-13	yes	down
NRRL3_01032	-	0.249	-2.0081	2.63743e-18	4.95604e-17	yes	down
NRRL3_01033	Oligopeptide transporter OPT superfamily	0.274	-1.86576	1.6681e-20	3.72064e-19	yes	down
NRRL3_01036	HSP20-like chaperone	2.328	1.21932	7.01933e-09	4.66359e-08	yes	up
NRRL3_01037	Zinc finger, CCCH-type	0.437	-1.19411	2.22608e-08	1.4043e-07	yes	down
NRRL3_01040	Cupredoxin	2.099	1.06937	7.70574e-17	1.23025e-15	yes	up
NRRL3_01051	Concanavalin A-like lectin/glucanase	0.425	-1.23295	0.00147553	0.00413452	yes	down
NRRL3_01054	Small GTP-binding protein	2.698	1.43166	1.11662e-49	1.26119e-47	yes	up
NRRL3_01061	Fungal transcriptional regulatory protein, N-terminal	2.232	1.15832	0.00356876	0.00916534	yes	up
NRRL3_01070	Acyl-CoA N-acyltransferase	0.395	-1.33949	1.00434e-20	2.26875e-19	yes	down
NRRL3_01071	Glycoside hydrolase, catalytic core	2.323	1.2163	1.15027e-07	6.59416e-07	yes	up
NRRL3_01075	-	0.031	-4.99072	0.0147649	0.0322217	yes	down
NRRL3_01083	Ureohydrolase	0.067	-3.89527	3.05429e-10	2.3967e-09	yes	down
NRRL3_01084	Peptidase, trypsin-like serine and cysteine	0.013	-6.23686	2.81503e-08	1.74881e-07	yes	down
NRRL3_01085	MFS general substrate transporter	0.044	-4.51017	2.58181e-13	2.87328e-12	yes	down
NRRL3_01090	-	0.479	-1.06179	0.000614305	0.00187848	yes	down
NRRL3_01097	-	0.26	-1.94357	2.45916e-05	9.85614e-05	yes	down
NRRL3_01101	Metallophosphoesterase	0.467	-1.09829	1.2421e-05	5.22067e-05	yes	down
NRRL3_01105	DNA polymerase alpha, subunit B	3.046	1.60692	8.04966e-21	1.84564e-19	yes	up
NRRL3_01108	-	0.427	-1.22698	9.23932e-13	9.6835e-12	yes	down
NRRL3_01109	Basic-leucine zipper (bZIP) transcription factor	0.379	-1.40087	1.2448e-33	6.64121e-32	yes	down
NRRL3_01137	Translation elongation factor EF1A/initiation factor IF2gamma, C-terminal	0	-12.6493	1.43973e-26	4.915e-25	yes	down
NRRL3_01142	Immunoglobulin E-set	2.194	1.13389	7.26124e-12	6.76844e-11	yes	up
NRRL3_01143	-	0.203	-2.30017	4.77225e-34	2.60813e-32	yes	down
NRRL3_01145	-	0.124	-3.01104	3.28266e-55	4.58578e-53	yes	down
NRRL3_01146	-	0.151	-2.72266	9.91156e-44	8.6255e-42	yes	down
NRRL3_01147	-	3.187	1.67206	4.55838e-25	1.43609e-23	yes	up
NRRL3_01148	NAD(P)-binding	0.454	-1.13828	4.15324e-18	7.69545e-17	yes	down
NRRL3_01151	-	0.484	-1.04811	0.0221429	0.0456753	yes	down
NRRL3_01161	Ferritin/ribonucleotide reductase-like	2.782	1.47598	3.22957e-21	7.61963e-20	yes	up
NRRL3_01164	MFS general substrate transporter	0.407	-1.29601	7.56765e-13	8.00256e-12	yes	down
NRRL3_01169	Fungal transcriptional regulatory protein, N-terminal	4.068	2.02443	8.49657e-12	7.87156e-11	yes	up
NRRL3_01170	MFS general substrate transporter	9.329	3.22167	6.39904e-20	1.37806e-18	yes	up
NRRL3_01177	Fungal transcriptional regulatory protein, N-terminal	2.214	1.1465	0.00905703	0.0209816	yes	up
NRRL3_01181	Nitroreductase	0.234	-2.0963	2.15896e-18	4.1152e-17	yes	down
NRRL3_01182	-	0.281	-1.83203	1.03567e-09	7.59901e-09	yes	down
NRRL3_01205	-	4.996	2.32079	0.0142924	0.0313129	yes	up
NRRL3_01206	-	8.195	3.03483	2.60523e-05	0.000103789	yes	up
NRRL3_01208	Isochorismatase hydrolase	0.468	-1.09575	0.00367866	0.00940702	yes	down
NRRL3_01220	Oxidoreductase FAD/NAD(P)-binding	0.352	-1.50583	1.21662e-07	6.94082e-07	yes	down
NRRL3_01226	-	2.209	1.14348	0.000378363	0.00121362	yes	up
NRRL3_01228	NAD(P)-binding	0.338	-1.56476	3.39419e-12	3.29097e-11	yes	down
NRRL3_01230	Fungal transcriptional regulatory protein, N-terminal	0.364	-1.45802	1.61228e-12	1.63804e-11	yes	down
NRRL3_01233	-	19.662	4.29732	0.00165242	0.00458062	yes	up
NRRL3_01252	Cytochrome P450	0.082	-3.6133	0.0188992	0.0397963	yes	down
NRRL3_01264	Permease for cytosine/purines, uracil, thiamine, allantoin	0.469	-1.09202	3.51537e-14	4.37546e-13	yes	down
NRRL3_01265	Nitrilase/cyanide hydratase and apolipoprotein N-acyltransferase	5.186	2.37453	2.59657e-06	1.21551e-05	yes	up
NRRL3_01268	-	0.373	-1.42395	1.37132e-10	1.12254e-09	yes	down
NRRL3_01269	MFS general substrate transporter	0.413	-1.27515	6.44779e-10	4.84474e-09	yes	down
NRRL3_01270	MFS general substrate transporter	0.236	-2.08479	3.34296e-13	3.67795e-12	yes	down
NRRL3_01271	Glycoside hydrolase, family 3, C-terminal	0.353	-1.50186	6.06266e-18	1.10407e-16	yes	down
NRRL3_01272	NAD(P)-binding	0.345	-1.53385	7.92307e-06	3.43765e-05	yes	down
NRRL3_01273	Fungal transcriptional regulatory protein, N-terminal	0.341	-1.55321	9.01409e-21	2.0537e-19	yes	down
NRRL3_01277	Immunoglobulin E-set	11.691	3.54732	2.37872e-06	1.11896e-05	yes	up
NRRL3_01284	Fungal transcriptional regulatory protein, N-terminal	0.003	-8.57818	7.48822e-12	6.9739e-11	yes	down
NRRL3_01289	MFS general substrate transporter	2.591	1.37323	7.48566e-17	1.19692e-15	yes	up
NRRL3_01295	Peptidase, cysteine peptidase active site	3.866	1.95101	4.11735e-06	1.87212e-05	yes	up
NRRL3_01296	Lipase, active site	3.373	1.75411	0.00235415	0.0063292	yes	up
NRRL3_01298	Isochorismatase hydrolase	2.08	1.05643	9.61305e-25	2.95831e-23	yes	up
NRRL3_01300	Pyridine nucleotide-disulphide oxidoreductase, NAD-binding region	2.471	1.30504	6.63451e-08	3.91404e-07	yes	up
NRRL3_01302	-	0.294	-1.76469	0.0155551	0.0337107	yes	down
NRRL3_01304	-	0.254	-1.97734	1.88516e-05	7.70984e-05	yes	down
NRRL3_01306	-	0.477	-1.06661	4.96171e-08	2.97787e-07	yes	down
NRRL3_01307	Heat shock protein 70	0.22	-2.18382	1.26196e-25	4.08482e-24	yes	down
NRRL3_01317	MFS general substrate transporter	8.407	3.07159	2.52509e-08	1.57792e-07	yes	up
NRRL3_01318	-	20.367	4.34813	0.0119352	0.0267026	yes	up
NRRL3_01321	MFS general substrate transporter	0.481	-1.0557	0.000894187	0.00263711	yes	down
NRRL3_01324	Transketolase, C-terminal/Pyruvate-ferredoxin oxidoreductase, domain II	3.599	1.8476	2.29328e-40	1.67915e-38	yes	up
NRRL3_01332	ABC transporter-like	0.085	-3.5514	4.01908e-45	3.77616e-43	yes	down
NRRL3_01345	Lipase, active site	10.788	3.43135	0.0116907	0.0262134	yes	up
NRRL3_01350	-	2.306	1.20513	0.000756186	0.00226217	yes	up
NRRL3_01356	L-Aspartase-like	0.393	-1.34664	0.00209768	0.00568865	yes	down
NRRL3_01357	Peptidase S33, tripeptidyl-peptidase C-terminal	25.069	4.64782	0.0203071	0.0423744	yes	up
NRRL3_01364	Carbonic anhydrase, eukaryotic	7.12	2.83179	4.23381e-87	1.36213e-84	yes	up
NRRL3_01365	Concanavalin A-like lectin/glucanase	3.733	1.90051	1.40102e-08	8.99859e-08	yes	up
NRRL3_01367	NAD(P)-binding	3.414	1.77129	0.00157361	0.00438159	yes	up
NRRL3_01379	NAD(P)-binding	0.186	-2.42372	1.66228e-40	1.22558e-38	yes	down
NRRL3_01380	ABC transporter, transmembrane region, type 1	0.388	-1.36749	8.25301e-07	4.17249e-06	yes	down
NRRL3_01381	NAD(P)-binding	0.499	-1.00289	0.00124187	0.00353673	yes	down
NRRL3_01383	Xylose isomerase-like, TIM barrel	2.942	1.55673	0.0149987	0.0326648	yes	up
NRRL3_01384	-	24.962	4.64164	0.0187947	0.0395919	yes	up
NRRL3_01385	Beta-lactamase-like	18.352	4.19789	0.0118234	0.0264886	yes	up
NRRL3_01393	Fungal transcriptional regulatory protein, N-terminal	0.036	-4.79682	0.0106659	0.0242172	yes	down
NRRL3_01396	Glycoside hydrolase, catalytic core	0.267	-1.90589	4.05783e-08	2.46871e-07	yes	down
NRRL3_01401	Cytochrome P450	2.716	1.44169	0.00387289	0.00984638	yes	up
NRRL3_01404	GPR1/FUN34/yaaH	2.989	1.57955	2.72525e-12	2.70159e-11	yes	up
NRRL3_01405	Intradiol ring-cleavage dioxygenase, core	0.494	-1.01775	0.00164507	0.00456142	yes	down
NRRL3_01428	-	0.388	-1.36413	5.26191e-15	7.08057e-14	yes	down
NRRL3_01431	Mannose-binding lectin	0.337	-1.56901	0.00345479	0.00889631	yes	down
NRRL3_01432	-	0.351	-1.51027	2.33017e-14	2.9312e-13	yes	down
NRRL3_01437	Fungal transcriptional regulatory protein, N-terminal	0.366	-1.45097	8.0008e-11	6.7847e-10	yes	down
NRRL3_01441	Ferredoxin	0.352	-1.50468	4.71234e-10	3.5916e-09	yes	down
NRRL3_01442	-	4.059	2.02115	0.02089	0.0434284	yes	up
NRRL3_01443	-	24.962	4.64164	0.0187947	0.0395919	yes	up
NRRL3_01444	-	0.476	-1.07031	1.43146e-12	1.46697e-11	yes	down
NRRL3_01447	-	2.244	1.16592	0.00296164	0.00775432	yes	up
NRRL3_01452	Fungal specific transcription factor	0.265	-1.91428	3.44225e-31	1.55516e-29	yes	down
NRRL3_01453	Cytochrome P450	0.375	-1.41662	7.58664e-20	1.63051e-18	yes	down
NRRL3_01454	-	0.41	-1.28705	0.000835548	0.00247954	yes	down
NRRL3_01456	DNA glycosylase	2.383	1.25263	5.96077e-11	5.12433e-10	yes	up
NRRL3_01457	-	271.904	8.08695	1.18353e-13	1.36433e-12	yes	up
NRRL3_01458	Gamma-glutamyltranspeptidase	0.417	-1.26026	4.19473e-42	3.3739e-40	yes	down
NRRL3_01462	Quinohemoprotein amine dehydrogenase, gamma subunit	2.411	1.26989	6.44199e-29	2.55204e-27	yes	up
NRRL3_01463	MFS general substrate transporter	2.699	1.43243	5.76835e-11	4.96696e-10	yes	up
NRRL3_01469	Cyclin-like	0.481	-1.05708	2.77788e-17	4.70379e-16	yes	down
NRRL3_01470	-	6.904	2.78751	1.88825e-21	4.57707e-20	yes	up
NRRL3_01474	RNA-directed DNA polymerase (reverse transcriptase)	2.62	1.38947	1.69555e-18	3.26846e-17	yes	up
NRRL3_01503	Polynucleotidyl transferase, Ribonuclease H fold	0.464	-1.10835	7.69798e-09	5.08901e-08	yes	down
NRRL3_01510	-	3.426	1.77635	7.52115e-31	3.29967e-29	yes	up
NRRL3_01514	Copper amine oxidase, N-terminal region	3.294	1.71972	1.30909e-20	2.93806e-19	yes	up
NRRL3_01528	NAD(P)-binding	4.741	2.24534	5.53476e-10	4.19133e-09	yes	up
NRRL3_01537	Proteasome component region PCI	0.001	-10.4508	3.76656e-18	7.01572e-17	yes	down
NRRL3_01538	-	2.162	1.11237	1.74121e-17	3.03555e-16	yes	up
NRRL3_01539	Thioesterase superfamily	2.07	1.04969	0.00235993	0.00633993	yes	up
NRRL3_01563	Diacylglycerol acyltransferase	0.453	-1.14277	2.69279e-06	1.25667e-05	yes	down
NRRL3_01575	WD40 repeat	0.441	-1.18074	1.76305e-33	9.22085e-32	yes	down
NRRL3_01594	-	0.444	-1.17037	0.00830851	0.0194427	yes	down
NRRL3_01596	Cytochrome P450	2.749	1.45888	1.4109e-06	6.8462e-06	yes	up
NRRL3_01603	-	0.018	-5.81151	0.000361563	0.00116325	yes	down
NRRL3_01611	MFS general substrate transporter	0.14	-2.83689	3.43473e-24	1.01578e-22	yes	down
NRRL3_01612	-	0.378	-1.402	1.46469e-07	8.28483e-07	yes	down
NRRL3_01613	-	0.243	-2.03945	1.07057e-10	8.90772e-10	yes	down
NRRL3_01618	NAD(P)-binding	6.002	2.58538	2.84747e-14	3.5777e-13	yes	up
NRRL3_01622	FAD-binding, type 2	2.237	1.16187	0.000717769	0.00215574	yes	up
NRRL3_01627	Concanavalin A-like lectin/glucanase	6.664	2.73647	2.62586e-44	2.40334e-42	yes	up
NRRL3_01630	Glycosyltransferase sugar-binding region containing DXD motif	0.488	-1.03644	2.16284e-05	8.77114e-05	yes	down
NRRL3_01632	Amine oxidase	2.719	1.44296	0.0011684	0.00334906	yes	up
NRRL3_01633	-	0.202	-2.30595	3.45453e-13	3.78892e-12	yes	down
NRRL3_01634	Aldehyde/histidinol dehydrogenase	0.43	-1.2173	1.37625e-08	8.85019e-08	yes	down
NRRL3_01637	-	0.444	-1.17288	0.00383511	0.009755	yes	down
NRRL3_01643	Pyridoxal phosphate-dependent transferase, major region	0.365	-1.45283	7.56191e-15	1.00106e-13	yes	down
NRRL3_01651	MFS general substrate transporter	0.36	-1.47267	0.0149939	0.0326648	yes	down
NRRL3_01659	Thiopurine S-methyltransferase	0.23	-2.11871	0.00623605	0.0150234	yes	down
NRRL3_01669	Ankyrin	0.445	-1.16916	5.61492e-05	0.000212375	yes	down
NRRL3_01670	Zinc finger, RING-type	2	1.00011	1.13362e-05	4.79698e-05	yes	up
NRRL3_01687	Homeodomain-like	0.316	-1.66264	0.0012189	0.00347693	yes	down
NRRL3_01720	Hydantoinaseoxoprolinase, N-terminal	0.463	-1.11139	1.01742e-05	4.35038e-05	yes	down
NRRL3_01724	-	0.204	-2.29652	2.86834e-16	4.30129e-15	yes	down
NRRL3_01725	Gonadotropin, beta chain	0.143	-2.8068	5.67945e-25	1.78399e-23	yes	down
NRRL3_01726	Phosphoglycerate mutase	0.194	-2.36647	8.05922e-18	1.45036e-16	yes	down
NRRL3_01756	NAD(P)-binding	2.245	1.16658	7.74277e-08	4.5292e-07	yes	up
NRRL3_01757	Proline dehydrogenase	4.399	2.13733	2.1318e-26	7.18518e-25	yes	up
NRRL3_01758	-	0.114	-3.12735	0.0185482	0.0391737	yes	down
NRRL3_01759	Glycoside hydrolase-type carbohydrate-binding	2.536	1.34243	2.08958e-17	3.58981e-16	yes	up
NRRL3_01760	Catalase, N-terminal	2.468	1.30319	3.74014e-18	6.97874e-17	yes	up
NRRL3_01761	Cupin, RmlC-type	0.357	-1.48585	6.02088e-15	8.03061e-14	yes	down
NRRL3_01763	NAD(P)-binding	2.615	1.38689	0.00014486	0.000502606	yes	up
NRRL3_01764	MFS general substrate transporter	4.428	2.14653	2.07914e-07	1.1497e-06	yes	up
NRRL3_01765	-	12.02	3.58737	1.76115e-42	1.42734e-40	yes	up
NRRL3_01766	Zinc/iron permease, fungal and plant	0.473	-1.07926	2.13189e-05	8.64896e-05	yes	down
NRRL3_01769	-	0.152	-2.71826	0.0206375	0.0429962	yes	down
NRRL3_01774	Peptidase, cysteine peptidase active site	0.231	-2.11706	6.82834e-38	4.50289e-36	yes	down
NRRL3_01776	Proteinase inhibitor, propeptide	12.485	3.64208	4.0685e-31	1.81493e-29	yes	up
NRRL3_01778	-	50.112	5.64709	2.14632e-32	1.05497e-30	yes	up
NRRL3_01784	Amine oxidase	2.082	1.05774	0.000739165	0.00221437	yes	up
NRRL3_01788	FMN-dependent alpha-hydroxy acid dehydrogenase, active site	0.389	-1.36185	2.73768e-05	0.00010878	yes	down
NRRL3_01794	Mg2+ transporter protein, CorA-like	4960.12	12.2762	2.0177e-24	6.08577e-23	yes	up
NRRL3_01802	Terpenoid cylases/protein prenyltransferase alpha-alpha toroid	0.123	-3.02657	0.0078898	0.0185569	yes	down
NRRL3_01803	Protein of unknown function DUF427	0.398	-1.32885	2.94814e-06	1.36504e-05	yes	down
NRRL3_01805	NAD(P)-binding	3.062	1.61466	2.29165e-10	1.81842e-09	yes	up
NRRL3_01806	-	9.301	3.21741	5.45796e-92	2.06954e-89	yes	up
NRRL3_01807	-	4.499	2.16946	1.80939e-24	5.48864e-23	yes	up
NRRL3_01810	Peptidase M, neutral zinc metallopeptidases, zinc-binding site	0.472	-1.08446	3.46555e-09	2.38301e-08	yes	down
NRRL3_01829	AAA+ ATPase, core	2.102	1.07203	3.70398e-07	1.9702e-06	yes	up
NRRL3_01841	Zinc finger, GATA-type	0.448	-1.15808	4.46169e-14	5.42609e-13	yes	down
NRRL3_01846	MHYT	0.397	-1.33447	9.3494e-16	1.35605e-14	yes	down
NRRL3_01861	Nucleic acid-binding, OB-fold-like	2.287	1.1936	1.22022e-12	1.26638e-11	yes	up
NRRL3_01868	Cytochrome P450	2.163	1.11315	6.10494e-14	7.28849e-13	yes	up
NRRL3_01876	Nucleic acid-binding, OB-fold-like	2.13	1.09113	4.27697e-17	7.08403e-16	yes	up
NRRL3_01882	Cupin, RmlC-type	3.323	1.73232	0.0219141	0.0452914	yes	up
NRRL3_01887	-	0.373	-1.42298	4.1775e-07	2.2033e-06	yes	down
NRRL3_01888	Fungal transcriptional regulatory protein, N-terminal	0.449	-1.15476	3.9863e-06	1.8172e-05	yes	down
NRRL3_01895	Glycoside hydrolase, family 81	2.666	1.41467	4.56513e-29	1.8221e-27	yes	up
NRRL3_01906	Phosphotransferase system, HPr serine phosphorylation site	0.344	-1.54055	0.00294725	0.00772191	yes	down
NRRL3_01911	Cytochrome P450	0.43	-1.21862	1.18012e-07	6.75436e-07	yes	down
NRRL3_01919	ERG2 and sigma1 receptor-like	2.143	1.0995	2.34512e-34	1.31736e-32	yes	up
NRRL3_01926	PSP1 C-terminal conserved region	0.307	-1.70203	2.58022e-07	1.40793e-06	yes	down
NRRL3_01936	Urease, gamma subunit region	0.475	-1.0731	1.1563e-16	1.80271e-15	yes	down
NRRL3_01937	High mobility group box, HMG	2.086	1.0609	2.42442e-16	3.65108e-15	yes	up
NRRL3_01941	BTB/POZ fold	809.051	9.66009	1.26342e-14	1.63782e-13	yes	up
NRRL3_01953	Carbamoyl phosphate synthetase, large subunit, ATP-binding	2.842	1.50675	4.59478e-31	2.02418e-29	yes	up
NRRL3_01957	Na+/solute symporter	0.044	-4.49815	4.74747e-67	8.12966e-65	yes	down
NRRL3_01958	Histidine triad-like motif	0.303	-1.72182	1.81882e-07	1.01527e-06	yes	down
NRRL3_01962	Proliferating cell nuclear antigen, PCNA	2.539	1.34432	9.06243e-19	1.78508e-17	yes	up
NRRL3_01965	Calponin-homology	2.09	1.06346	4.51041e-14	5.47907e-13	yes	up
NRRL3_01969	Leucine-rich repeat	0.364	-1.4593	5.93759e-17	9.60967e-16	yes	down
NRRL3_01975	Sulphate transporter/antisigma-factor antagonist STAS	0.376	-1.41272	1.65524e-19	3.46621e-18	yes	down
NRRL3_01977	Ribosomal protein L10	2.199	1.13659	1.29092e-16	1.99791e-15	yes	up
NRRL3_01979	Cytidine deaminase-like	2.602	1.37938	7.71154e-16	1.12618e-14	yes	up
NRRL3_01988	MFS general substrate transporter	0.476	-1.07147	3.46944e-06	1.5939e-05	yes	down
NRRL3_02000	Concanavalin A-like lectin/glucanase	4.397	2.13648	4.65009e-18	8.60105e-17	yes	up
NRRL3_02017	Ribosomal protein L11	2.168	1.11647	1.49859e-27	5.35709e-26	yes	up
NRRL3_02031	Zinc finger, C2H2-type	0.186	-2.42561	1.61243e-14	2.06753e-13	yes	down
NRRL3_02034	DeoxyUTP pyrophosphatase subfamily 1	3.459	1.79047	4.62097e-21	1.08063e-19	yes	up
NRRL3_02038	Calcium-binding EF-hand	2.465	1.30138	8.36794e-16	1.21702e-14	yes	up
NRRL3_02063	Glycoside hydrolase, catalytic core	3.518	1.81494	6.52647e-22	1.64588e-20	yes	up
NRRL3_02066	-	2.072	1.05099	6.9814e-11	5.97754e-10	yes	up
NRRL3_02105	-	0.316	-1.66261	0.000162892	0.000559505	yes	down
NRRL3_02106	HMG-I and HMG-Y, DNA-binding	0.31	-1.69093	0.00103869	0.00301057	yes	down
NRRL3_02107	Cytochrome P450	0.244	-2.03692	2.12206e-07	1.17217e-06	yes	down
NRRL3_02108	Methyltransferase type 12	0.335	-1.57873	2.53886e-18	4.77927e-17	yes	down
NRRL3_02109	Cyanovirin-N	2.894	1.53322	0.0165176	0.0355283	yes	up
NRRL3_02123	Glycoside hydrolase, catalytic core	259.398	8.01903	4.1723e-10	3.21228e-09	yes	up
NRRL3_02135	DNA mismatch repair protein MutS, connector	0.263	-1.92887	3.24075e-21	7.62905e-20	yes	down
NRRL3_02139	Region of unknown function DUF1793	4.217	2.0763	1.00418e-73	1.97433e-71	yes	up
NRRL3_02146	Fungal transcriptional regulatory protein, N-terminal	0.492	-1.02302	1.85303e-13	2.10189e-12	yes	down
NRRL3_02155	Six-hairpin glycosidase-like	2.865	1.51843	6.02762e-30	2.54961e-28	yes	up
NRRL3_02160	-	2.656	1.40919	6.90196e-06	3.03429e-05	yes	up
NRRL3_02162	Six-hairpin glycosidase-like	2.464	1.30081	5.51381e-17	8.95109e-16	yes	up
NRRL3_02165	Calcium-binding EF-hand	2.4	1.26311	4.25132e-10	3.26601e-09	yes	up
NRRL3_02166	Cytochrome b5	72.073	6.17139	3.47535e-13	3.80783e-12	yes	up
NRRL3_02167	Peptidyl-prolyl cis-trans isomerase, FKBP-type	5.335	2.41535	1.087e-28	4.15131e-27	yes	up
NRRL3_02188	ABC transporter, transmembrane region, type 1	2.528	1.33809	4.19443e-17	6.96906e-16	yes	up
NRRL3_02189	Malonyl-CoA ACP transacylase, ACP-binding	3.285	1.71586	4.41696e-05	0.000170527	yes	up
NRRL3_02234	Cyclin-like	3.273	1.71076	3.43279e-33	1.76922e-31	yes	up
NRRL3_02235	Nucleic acid-binding, OB-fold-like	2.711	1.43881	1.41136e-08	9.05403e-08	yes	up
NRRL3_02239	DNA replication factor Dna2	2.263	1.17822	2.65904e-15	3.68551e-14	yes	up
NRRL3_02264	High mobility group box, HMG	0.411	-1.28387	5.12158e-07	2.66548e-06	yes	down
NRRL3_02273	-	0.387	-1.37101	0.00439704	0.011031	yes	down
NRRL3_02279	-	0.305	-1.71202	2.01934e-06	9.60116e-06	yes	down
NRRL3_02282	Protein of unknown function DUF125, transmembrane	0.481	-1.05681	8.45869e-10	6.27574e-09	yes	down
NRRL3_02314	Aldehyde/histidinol dehydrogenase	3239.6	11.6616	7.15371e-22	1.78708e-20	yes	up
NRRL3_02323	-	2.475	1.30717	0.0147969	0.032285	yes	up
NRRL3_02327	MFS general substrate transporter	0.366	-1.44936	4.22957e-08	2.56033e-07	yes	down
NRRL3_02330	NAD(P)-binding	2.507	1.32606	0.0013128	0.00372275	yes	up
NRRL3_02335	FAD-binding, type 2	2.197	1.13528	0.00490146	0.0121303	yes	up
NRRL3_02337	Cyclin-like F-box	0.167	-2.58585	0.0067159	0.0160664	yes	down
NRRL3_02346	-	6.988	2.80495	0.00574149	0.0139682	yes	up
NRRL3_02347	Isochorismatase hydrolase	4.093	2.03316	0.0192127	0.0403603	yes	up
NRRL3_02353	Glutamine synthetase, beta-Grasp	0.393	-1.3464	1.84216e-08	1.16823e-07	yes	down
NRRL3_02359	GOLD	0.44	-1.18487	0.00347388	0.00894114	yes	down
NRRL3_02367	Cupredoxin	0.353	-1.50122	0.00265733	0.00703915	yes	down
NRRL3_02378	-	0.438	-1.19148	0.000437319	0.00138052	yes	down
NRRL3_02380	-	4.831	2.27247	5.02072e-19	1.01533e-17	yes	up
NRRL3_02384	-	2.033	1.02336	0.0194185	0.0407201	yes	up
NRRL3_02389	-	3.045	1.60626	3.31925e-05	0.000130617	yes	up
NRRL3_02394	Aldehyde/histidinol dehydrogenase	0.341	-1.55297	7.33513e-19	1.45565e-17	yes	down
NRRL3_02395	Pyruvate/Phosphoenolpyruvate kinase, catalytic core	0.431	-1.21297	2.78791e-12	2.76112e-11	yes	down
NRRL3_02405	Zinc finger, C2H2-type	2.306	1.20528	0.00909514	0.0210561	yes	up
NRRL3_02433	Protein kinase-like	2.739	1.4539	2.99013e-35	1.75394e-33	yes	up
NRRL3_02450	MmgE/PrpD	2.925	1.54839	9.56234e-29	3.67838e-27	yes	up
NRRL3_02452	-	7.138	2.83558	2.94229e-07	1.58974e-06	yes	up
NRRL3_02453	Aegerolysin	5.45	2.44621	5.23483e-05	0.000199205	yes	up
NRRL3_02469	Zinc finger, FYVE/PHD-type	2.474	1.30666	2.08671e-13	2.35187e-12	yes	up
NRRL3_02477	-	0.419	-1.25331	1.02627e-22	2.71042e-21	yes	down
NRRL3_02480	MFS general substrate transporter	0.367	-1.44495	2.31069e-23	6.3721e-22	yes	down
NRRL3_02483	-	0.206	-2.28096	2.04541e-30	8.75649e-29	yes	down
NRRL3_02491	Acyl-CoA N-acyltransferase	0.446	-1.16412	7.54966e-05	0.000278605	yes	down
NRRL3_02495	-	0.431	-1.21339	1.91346e-17	3.29793e-16	yes	down
NRRL3_02499	-	3.03	1.59922	0.000409814	0.00130465	yes	up
NRRL3_02522	Intradiol ring-cleavage dioxygenase, core	0.042	-4.55854	7.45399e-38	4.88512e-36	yes	down
NRRL3_02524	Glycoside hydrolase, catalytic core	2.325	1.2175	2.99218e-43	2.52127e-41	yes	up
NRRL3_02525	-	6.158	2.62252	3.67884e-40	2.63907e-38	yes	up
NRRL3_02526	ThiJ/PfpI	0.39	-1.35961	0.00177281	0.00488626	yes	down
NRRL3_02533	-	0.431	-1.2148	3.60066e-07	1.91909e-06	yes	down
NRRL3_02538	Phosphoesterase	2.236	1.16124	0.00324765	0.00840983	yes	up
NRRL3_02539	Acyl-CoA N-acyltransferase	26.257	4.71463	0.0217211	0.0449276	yes	up
NRRL3_02545	Protein kinase-like	2.571	1.36228	1.64083e-06	7.90468e-06	yes	up
NRRL3_02550	Fungal transcriptional regulatory protein, N-terminal	0.414	-1.2712	3.24392e-09	2.24955e-08	yes	down
NRRL3_02553	MFS general substrate transporter	0.336	-1.57229	0.0185535	0.0391771	yes	down
NRRL3_02556	-	5.448	2.44575	0.0039579	0.0100433	yes	up
NRRL3_02557	Peptidase M24, catalytic core	3.84	1.94094	0.0193682	0.0406306	yes	up
NRRL3_02573	FAD-dependent pyridine nucleotide-disulphide oxidoreductase	0.359	-1.47877	9.0632e-14	1.06442e-12	yes	down
NRRL3_02576	-	0.384	-1.38268	7.5135e-05	0.000277367	yes	down
NRRL3_02577	MFS general substrate transporter	0.364	-1.45931	1.18442e-18	2.31536e-17	yes	down
NRRL3_02582	Rh-like protein/ammonium transporter	0.183	-2.44737	1.96771e-31	8.92786e-30	yes	down
NRRL3_02584	Cellulose-binding region, fungal	0.415	-1.26845	3.13901e-06	1.44962e-05	yes	down
NRRL3_02593	Acyl carrier protein-like	0.348	-1.52364	4.97541e-06	2.23735e-05	yes	down
NRRL3_02594	Di-copper centre-containing	0.307	-1.70141	0.00198629	0.00542536	yes	down
NRRL3_02597	Thioredoxin-like fold	0.465	-1.10473	3.08893e-06	1.42712e-05	yes	down
NRRL3_02606	Cyclin-like F-box	2.532	1.33999	1.15317e-08	7.46992e-08	yes	up
NRRL3_02608	Proteinase inhibitor I32, inhibitor of apoptosis	2.618	1.38869	4.23832e-17	7.03098e-16	yes	up
NRRL3_02611	-	0.351	-1.51037	1.33016e-16	2.05267e-15	yes	down
NRRL3_02619	-	0.287	-1.80033	0.000115702	0.000409332	yes	down
NRRL3_02620	Acyl carrier protein-like	0.36	-1.47209	2.28396e-35	1.34716e-33	yes	down
NRRL3_02621	NAD(P)-binding	0.214	-2.22641	2.21153e-10	1.76484e-09	yes	down
NRRL3_02622	-	2.455	1.29599	6.73125e-05	0.000250757	yes	up
NRRL3_02630	Glycoside hydrolase, catalytic core	2.522	1.33454	1.40363e-16	2.1629e-15	yes	up
NRRL3_02631	NAD(P)-binding	4.242	2.08468	2.38441e-24	7.13107e-23	yes	up
NRRL3_02634	Aspartic acid and asparagine hydroxylation site	6.923	2.7914	0.00582221	0.0141355	yes	up
NRRL3_02651	Ferric reductase, NAD binding	4.003	2.00116	4.27903e-07	2.2535e-06	yes	up
NRRL3_02657	Pectin lyase fold/virulence factor	2.255	1.17283	2.87288e-17	4.85691e-16	yes	up
NRRL3_02658	Pyridoxal phosphate-dependent transferase, major region	2.952	1.56159	8.33382e-47	8.26917e-45	yes	up
NRRL3_02660	Ankyrin	0.203	-2.30369	4.66695e-21	1.08899e-19	yes	down
NRRL3_02663	NAD(P)-binding	3.489	1.80269	1.93653e-21	4.6756e-20	yes	up
NRRL3_02664	Manganese and iron superoxide dismutase	18.277	4.19195	4.07657e-129	4.809e-126	yes	up
NRRL3_02665	-	20.589	4.36382	3.46239e-78	8.16893e-76	yes	up
NRRL3_02666	Glycoside hydrolase, family 47	5.797	2.53519	1.12412e-57	1.68095e-55	yes	up
NRRL3_02669	-	2.295	1.19863	0.0121196	0.0270892	yes	up
NRRL3_02682	WD40 repeat-like	2.848	1.50974	3.80854e-28	1.40889e-26	yes	up
NRRL3_02690	Protein kinase-like	0.486	-1.04194	2.3455e-18	4.43888e-17	yes	down
NRRL3_02714	Heat shock protein 70	0.282	-1.82786	0.000981845	0.00286853	yes	down
NRRL3_02719	-	3.936	1.97669	0.000363495	0.00116841	yes	up
NRRL3_02721	DNA/RNA helicase, C-terminal	3.098	1.63156	2.47146e-09	1.73541e-08	yes	up
NRRL3_02734	-	4.667	2.22254	1.03477e-13	1.20594e-12	yes	up
NRRL3_02736	Immunoglobulin/major histocompatibility complex, conserved site	0.164	-2.60591	2.0971e-33	1.08609e-31	yes	down
NRRL3_02737	Glucose-methanol-choline oxidoreductase, N-terminal	0.195	-2.35968	5.8339e-22	1.47473e-20	yes	down
NRRL3_02738	Peptidase C13, legumain	1667.3	10.7033	3.61211e-14	4.46447e-13	yes	up
NRRL3_02740	-	0.161	-2.6388	0.00345788	0.00890212	yes	down
NRRL3_02741	Nucleotidyltransferase, class I, C-terminal-like	0.484	-1.04677	2.38902e-12	2.39059e-11	yes	down
NRRL3_02743	NAD(P)-binding	3.199	1.6775	1.01541e-06	5.04945e-06	yes	up
NRRL3_02748	FMN-binding split barrel, related	0.431	-1.21302	1.3415e-11	1.22255e-10	yes	down
NRRL3_02752	Cyclin-like F-box	0.47	-1.08953	0.000104507	0.000373965	yes	down
NRRL3_02763	-	0.141	-2.82227	7.10423e-54	9.08742e-52	yes	down
NRRL3_02765	PreATP-grasp-like fold	0.381	-1.39342	2.19467e-18	4.17578e-17	yes	down
NRRL3_02768	-	3.658	1.87097	2.13527e-06	1.01251e-05	yes	up
NRRL3_02771	Fungal transcriptional regulatory protein, N-terminal	0.338	-1.56439	5.42926e-39	3.71887e-37	yes	down
NRRL3_02777	Helix-loop-helix DNA-binding	0.041	-4.60173	3.42939e-06	1.57687e-05	yes	down
NRRL3_02782	NAD(P)-binding	2.104	1.07333	4.21793e-08	2.55603e-07	yes	up
NRRL3_02790	Phosphoglycerate mutase	2.25	1.16969	8.68237e-27	3.00263e-25	yes	up
NRRL3_02800	-	0.469	-1.09256	2.19975e-10	1.75731e-09	yes	down
NRRL3_02802	-	0.354	-1.49917	1.39168e-28	5.27694e-27	yes	down
NRRL3_02806	Fungal transcriptional regulatory protein, N-terminal	0.408	-1.29393	1.60413e-14	2.05937e-13	yes	down
NRRL3_02809	WD40 repeat-like	0.439	-1.18652	1.87026e-06	8.92831e-06	yes	down
NRRL3_02812	Alpha/beta hydrolase fold-1	2.24	1.16382	1.46969e-11	1.33251e-10	yes	up
NRRL3_02813	Protein kinase-like	3.025	1.5968	4.94807e-09	3.35015e-08	yes	up
NRRL3_02814	-	2.828	1.49993	1.01158e-22	2.67828e-21	yes	up
NRRL3_02816	MFS general substrate transporter	0.254	-1.97435	3.75309e-06	1.71604e-05	yes	down
NRRL3_02821	FAD-binding, type 2	2.715	1.44109	8.29362e-15	1.09112e-13	yes	up
NRRL3_02823	Fungal transcriptional regulatory protein, N-terminal	0.258	-1.95665	9.11018e-05	0.00033045	yes	down
NRRL3_02824	Nitrilase/cyanide hydratase and apolipoprotein N-acyltransferase	0.367	-1.447	0.00137228	0.00387694	yes	down
NRRL3_02826	NAD(P)-binding	0.159	-2.65019	1.17222e-31	5.41105e-30	yes	down
NRRL3_02829	-	0.452	-1.147	0.0187891	0.0395919	yes	down
NRRL3_02837	MFS general substrate transporter	0.277	-1.85089	7.90901e-20	1.69636e-18	yes	down
NRRL3_02838	-	0.485	-1.04514	4.97156e-06	2.23657e-05	yes	down
NRRL3_02839	Zinc finger, C2H2-type	0.47	-1.09004	5.382e-10	4.08148e-09	yes	down
NRRL3_02846	NAD(P)-binding	3.395	1.7635	1.50644e-16	2.3146e-15	yes	up
NRRL3_02860	Alkaline-phosphatase-like, core domain	3.23	1.69134	2.47655e-08	1.55033e-07	yes	up
NRRL3_02862	Asparaginase/glutaminase	0.196	-2.35377	1.91245e-15	2.68933e-14	yes	down
NRRL3_02863	Fatty acid desaturase, type 1	0.276	-1.8566	1.50023e-12	1.52931e-11	yes	down
NRRL3_02864	-	40.909	5.35433	0.00174249	0.00480769	yes	up
NRRL3_02868	O-methyltransferase, family 2	3.894	1.96128	6.05579e-80	1.60736e-77	yes	up
NRRL3_02869	O-methyltransferase, family 2	0.116	-3.10423	1.19565e-87	3.96695e-85	yes	down
NRRL3_02870	Cystinosin/ERS1p repeat	0.364	-1.45959	2.37421e-08	1.49154e-07	yes	down
NRRL3_02871	Fungal transcriptional regulatory protein, N-terminal	0.437	-1.19307	3.53906e-05	0.000138906	yes	down
NRRL3_02874	-	3.565	1.83397	1.84892e-06	8.83436e-06	yes	up
NRRL3_02875	Dimeric alpha-beta barrel	3.955	1.9838	0.000469466	0.0014716	yes	up
NRRL3_02876	MFS general substrate transporter	3.033	1.60064	1.45496e-35	8.77685e-34	yes	up
NRRL3_02877	Ureohydrolase	2.379	1.25054	3.45182e-09	2.37511e-08	yes	up
NRRL3_02881	Aldo/keto reductase	0.205	-2.28617	0.000419091	0.00133168	yes	down
NRRL3_02886	Acyl-CoA N-acyltransferase	0.43	-1.21605	5.29778e-07	2.75314e-06	yes	down
NRRL3_02890	Cupin, RmlC-type	6.066	2.60073	7.06651e-28	2.56935e-26	yes	up
NRRL3_02893	-	0.446	-1.16615	0.00460373	0.0114898	yes	down
NRRL3_02894	Glucose-methanol-choline oxidoreductase, N-terminal	6.742	2.75324	0.00147441	0.00413248	yes	up
NRRL3_02895	Fungal transcriptional regulatory protein, N-terminal	0.257	-1.95986	2.2675e-10	1.80166e-09	yes	down
NRRL3_02897	-	0.003	-8.54595	1.60613e-11	1.44511e-10	yes	down
NRRL3_02900	-	0.401	-1.31671	0.00211351	0.00572256	yes	down
NRRL3_02903	Terpenoid synthase	0.457	-1.12916	0.00883976	0.0205245	yes	down
NRRL3_02906	NAD(P)-binding	2.881	1.52635	1.736e-06	8.33232e-06	yes	up
NRRL3_02907	Purple acid phosphatase-like, N-terminal	23.974	4.58342	6.04138e-53	7.12681e-51	yes	up
NRRL3_02912	NAD(P)-binding	0.484	-1.04543	0.00157287	0.00438069	yes	down
NRRL3_02915	NAD(P)-binding	0.041	-4.60457	2.39468e-67	4.30921e-65	yes	down
NRRL3_02920	Peptidase M20, dimerisation	2.508	1.32638	5.52691e-11	4.76679e-10	yes	up
NRRL3_02922	GPCR, rhodopsin-like	0.349	-1.51935	2.3297e-21	5.55829e-20	yes	down
NRRL3_02924	-	0.353	-1.50151	0.0151315	0.032927	yes	down
NRRL3_02926	Glycosyl transferase, group 1	0.43	-1.21799	0.00294669	0.00772191	yes	down
NRRL3_02934	-	6.429	2.68463	3.22344e-36	1.97822e-34	yes	up
NRRL3_02940	Zinc/iron permease, fungal and plant	0.446	-1.16609	0.00251075	0.00671622	yes	down
NRRL3_02941	-	0.284	-1.81655	2.60693e-07	1.4201e-06	yes	down
NRRL3_02942	MFS general substrate transporter	0.154	-2.70319	1.81147e-46	1.78078e-44	yes	down
NRRL3_02943	Phosphotransferase system, HPr serine phosphorylation site	0.129	-2.95893	8.54124e-29	3.3217e-27	yes	down
NRRL3_02951	MFS general substrate transporter	0.451	-1.14915	7.64494e-16	1.11799e-14	yes	down
NRRL3_02952	-	0.329	-1.6047	3.86365e-09	2.64307e-08	yes	down
NRRL3_02956	FMN-dependent alpha-hydroxy acid dehydrogenase, active site	0.499	-1.00243	0.0175794	0.0373955	yes	down
NRRL3_02974	Cytochrome b5	0.224	-2.15865	4.5292e-15	6.14132e-14	yes	down
NRRL3_02977	NUDIX	2.132	1.09235	0.00354664	0.00911074	yes	up
NRRL3_02981	Glycosyl transferase, family 25	0.377	-1.40682	0.00090381	0.00266105	yes	down
NRRL3_02982	-	0.159	-2.65079	5.54644e-15	7.44458e-14	yes	down
NRRL3_02984	NAD(P)-binding	0.429	-1.22168	0.00153791	0.00429007	yes	down
NRRL3_02987	Fibronectin, type III-like fold	2.043	1.03074	0.0223071	0.0459872	yes	up
NRRL3_02989	-	0.077	-3.69719	4.87609e-08	2.93644e-07	yes	down
NRRL3_02994	Phosphoribosyltransferase	3.954	1.98323	2.36343e-09	1.66617e-08	yes	up
NRRL3_02995	Protein of unknown function DUF1688	2.484	1.31266	1.89909e-18	3.62637e-17	yes	up
NRRL3_02996	-	0.188	-2.41421	9.52172e-22	2.34553e-20	yes	down
NRRL3_02997	MFS general substrate transporter	0.114	-3.13857	6.09869e-19	1.21939e-17	yes	down
NRRL3_02998	Formate/nitrite transporter	0.01	-6.6585	9.65999e-58	1.46514e-55	yes	down
NRRL3_03002	-	0.252	-1.9888	0.0182362	0.0385839	yes	down
NRRL3_03003	Cytochrome P450	0.325	-1.6199	5.23461e-17	8.5239e-16	yes	down
NRRL3_03005	-	0.247	-2.01509	0.00344139	0.00886827	yes	down
NRRL3_03008	FAD/NAD-linked reductase, dimerisation	0.425	-1.23402	2.07007e-10	1.66373e-09	yes	down
NRRL3_03023	Carboxylyase-related	0.207	-2.26983	1.79248e-26	6.08012e-25	yes	down
NRRL3_03024	Flavoprotein	0.145	-2.78556	8.57319e-11	7.2182e-10	yes	down
NRRL3_03029	-	8.653	3.11322	3.12722e-13	3.44773e-12	yes	up
NRRL3_03033	Bacterial luciferase-like	2.435	1.28387	0.000473928	0.00148471	yes	up
NRRL3_03034	MFS general substrate transporter	0.218	-2.19568	5.31732e-36	3.24448e-34	yes	down
NRRL3_03036	-	0.001	-10.2832	1.00713e-16	1.57942e-15	yes	down
NRRL3_03038	Fungal transcriptional regulatory protein, N-terminal	0.358	-1.48046	0.0154928	0.0335825	yes	down
NRRL3_03039	-	0.125	-2.99834	7.51598e-12	6.99362e-11	yes	down
NRRL3_03040	Zinc finger, GATA-type	0.33	-1.60112	7.78168e-44	6.82794e-42	yes	down
NRRL3_03042	Permease for cytosine/purines, uracil, thiamine, allantoin	0.364	-1.45869	4.07329e-24	1.19795e-22	yes	down
NRRL3_03047	FMN-binding split barrel, related	2.417	1.27339	9.17548e-10	6.76971e-09	yes	up
NRRL3_03064	Zinc finger, C2HC5-type	0.003	-8.32287	1.31673e-09	9.57513e-09	yes	down
NRRL3_03075	Protein kinase-like	2.732	1.44999	1.10642e-24	3.39504e-23	yes	up
NRRL3_03088	FMN-dependent alpha-hydroxy acid dehydrogenase, active site	0.485	-1.04507	1.40992e-07	7.99632e-07	yes	down
NRRL3_03093	-	0.355	-1.495	1.85802e-09	1.32929e-08	yes	down
NRRL3_03114	Acyl-CoA N-acyltransferase	2.039	1.02763	7.82076e-05	0.000287312	yes	up
NRRL3_03122	-	6.336	2.66347	4.3804e-27	1.53996e-25	yes	up
NRRL3_03123	NAD(P)-binding	2.489	1.31529	8.97114e-37	5.63589e-35	yes	up
NRRL3_03124	Ctr copper transporter	5.651	2.4984	1.20633e-76	2.6138e-74	yes	up
NRRL3_03125	Ferric reductase, NAD binding	5.693	2.5091	3.09485e-53	3.77678e-51	yes	up
NRRL3_03129	Fungal transcriptional regulatory protein, N-terminal	0.25	-2.00098	2.84514e-54	3.72924e-52	yes	down
NRRL3_03140	Sel1-like	973.98	9.92775	2.56155e-15	3.55968e-14	yes	up
NRRL3_03141	Extradiol ring-cleavage dioxygenase, class III enzyme, subunit B	0.302	-1.72902	2.58359e-29	1.05096e-27	yes	down
NRRL3_03147	MFS general substrate transporter	2.859	1.51552	5.99616e-10	4.51819e-09	yes	up
NRRL3_03150	MFS general substrate transporter	2.735	1.45166	1.39942e-10	1.14466e-09	yes	up
NRRL3_03155	-	2.457	1.29717	1.39433e-18	2.69646e-17	yes	up
NRRL3_03158	Fungal transcriptional regulatory protein, N-terminal	0.435	-1.19998	6.11665e-14	7.28849e-13	yes	down
NRRL3_03171	Fungal transcriptional regulatory protein, N-terminal	0.335	-1.57926	5.23275e-05	0.000199197	yes	down
NRRL3_03173	Peptidase, cysteine peptidase active site	0.406	-1.30208	4.36217e-10	3.34391e-09	yes	down
NRRL3_03179	Cytochrome P450	0.391	-1.35498	0.00261398	0.00694335	yes	down
NRRL3_03180	Anthranilate synthase component I and chorismate binding protein	2.724	1.44551	1.59907e-14	2.05537e-13	yes	up
NRRL3_03184	Malonyl-CoA ACP transacylase, ACP-binding	2.546	1.34835	6.60665e-30	2.78345e-28	yes	up
NRRL3_03185	-	3.963	1.98671	3.38308e-53	4.08161e-51	yes	up
NRRL3_03192	MFS general substrate transporter	0.441	-1.18146	0.00617371	0.0148953	yes	down
NRRL3_03201	Glycosyl transferase, family 28	0.246	-2.02196	8.82763e-11	7.42018e-10	yes	down
NRRL3_03214	NAD(P)-binding	0.067	-3.90618	1.8596e-19	3.87886e-18	yes	down
NRRL3_03218	Fungal transcriptional regulatory protein, N-terminal	0.265	-1.91387	0.00109658	0.00315853	yes	down
NRRL3_03223	MFS general substrate transporter	0.165	-2.60275	6.39125e-06	2.83087e-05	yes	down
NRRL3_03235	FAD-binding, type 2	2.025	1.01795	1.65356e-09	1.18701e-08	yes	up
NRRL3_03253	Pyridoxal phosphate-dependent transferase, major region	0.384	-1.3808	0.000242482	0.000807032	yes	down
NRRL3_03255	Amine oxidase	7.937	2.98854	5.16596e-14	6.22554e-13	yes	up
NRRL3_03257	-	2.797	1.48373	1.55902e-11	1.40673e-10	yes	up
NRRL3_03258	Monooxygenase, FAD-binding	4.036	2.01275	2.51017e-06	1.17714e-05	yes	up
NRRL3_03259	Peptidase S28	5.906	2.5621	1.01024e-39	7.10311e-38	yes	up
NRRL3_03261	Six-hairpin glycosidase-like	0.117	-3.09371	4.70183e-07	2.45908e-06	yes	down
NRRL3_03262	-	0.19	-2.39585	4.90325e-08	2.95112e-07	yes	down
NRRL3_03263	-	0.423	-1.24219	3.03511e-05	0.00011988	yes	down
NRRL3_03264	Peptidase M, neutral zinc metallopeptidases, zinc-binding site	0.211	-2.24466	5.47894e-05	0.000207676	yes	down
NRRL3_03265	-	0.181	-2.46653	1.18337e-05	4.99357e-05	yes	down
NRRL3_03266	-	0.058	-4.11862	0.00276135	0.00727836	yes	down
NRRL3_03276	-	0.317	-1.65641	3.27638e-11	2.87958e-10	yes	down
NRRL3_03277	Pyridoxal phosphate-dependent transferase, major region	0.457	-1.12915	3.81842e-07	2.02195e-06	yes	down
NRRL3_03280	ABC transporter-like	0.247	-2.01463	6.87771e-06	3.02613e-05	yes	down
NRRL3_03297	MFS general substrate transporter	0.308	-1.6975	9.123e-07	4.57962e-06	yes	down
NRRL3_03303	Na+/solute symporter	0.023	-5.4277	6.3768e-14	7.58147e-13	yes	down
NRRL3_03306	Cytochrome P450	6.474	2.69469	4.17285e-21	9.80158e-20	yes	up
NRRL3_03307	-	6.935	2.79395	3.50053e-29	1.40777e-27	yes	up
NRRL3_03309	O-methyltransferase, family 2	8.793	3.13633	2.13552e-43	1.81382e-41	yes	up
NRRL3_03310	Cytochrome P450	3.272	1.71036	3.4402e-14	4.29196e-13	yes	up
NRRL3_03313	5'-Nucleotidase, conserved site	2.641	1.40093	0.000351444	0.0011348	yes	up
NRRL3_03315	Carboxylesterase, type B	4.287	2.09991	4.43683e-23	1.20475e-21	yes	up
NRRL3_03318	NAD(P)-binding	0.48	-1.05961	0.00168566	0.00466789	yes	down
NRRL3_03319	-	0.061	-4.04146	8.96215e-49	9.80939e-47	yes	down
NRRL3_03321	Amine oxidase	0.197	-2.34709	7.97326e-10	5.92802e-09	yes	down
NRRL3_03322	Fungal transcriptional regulatory protein, N-terminal	0.392	-1.35202	3.35916e-07	1.7985e-06	yes	down
NRRL3_03325	-	0.278	-1.84726	0.00831653	0.0194572	yes	down
NRRL3_03328	Protein kinase-like	0.143	-2.80103	2.08499e-06	9.89554e-06	yes	down
NRRL3_03330	NAD(P)-binding	0.403	-1.30964	0.00486252	0.0120486	yes	down
NRRL3_03331	2OG-Fe(II) oxygenase	0.039	-4.67183	0.024138	0.0492833	yes	down
NRRL3_03335	Zinc finger, C2H2-type	0.396	-1.33495	1.75446e-11	1.57457e-10	yes	down
NRRL3_03338	-	2.364	1.24125	7.3365e-07	3.73402e-06	yes	up
NRRL3_03340	NAD(P)-binding	0.233	-2.10025	0.000919551	0.00270215	yes	down
NRRL3_03344	Fungal transcriptional regulatory protein, N-terminal	0.268	-1.89724	1.1139e-13	1.29249e-12	yes	down
NRRL3_03371	Nucleic acid-binding, OB-fold-like	2.887	1.52965	3.20471e-17	5.40071e-16	yes	up
NRRL3_03373	Peptidase S9, prolyl oligopeptidase active site region	3.358	1.74751	5.0747e-34	2.74888e-32	yes	up
NRRL3_03374	Nucleic acid-binding, OB-fold-like	0.004	-7.86261	9.49664e-09	6.21614e-08	yes	down
NRRL3_03378	Isochorismatase hydrolase	2.015	1.0111	6.94653e-10	5.19375e-09	yes	up
NRRL3_03383	Glycoside hydrolase, family 61	0.421	-1.24731	0.00252327	0.0067463	yes	down
NRRL3_03386	-	5.731	2.5189	0.0160138	0.0345918	yes	up
NRRL3_03394	Cytochrome P450	0.229	-2.12543	2.17896e-17	3.73129e-16	yes	down
NRRL3_03396	BRCT	0.454	-1.13988	3.61548e-09	2.48289e-08	yes	down
NRRL3_03399	-	0.315	-1.66429	3.56322e-14	4.41432e-13	yes	down
NRRL3_03401	NAD(P)-binding	0.118	-3.07808	0.0182235	0.0385646	yes	down
NRRL3_03403	FAD dependent oxidoreductase	0.43	-1.2185	0.0139206	0.0306399	yes	down
NRRL3_03407	NADH:flavin oxidoreductase/NADH oxidase, N-terminal	0.385	-1.37878	9.10768e-06	3.91483e-05	yes	down
NRRL3_03411	Cytochrome P450	2.434	1.28335	3.84263e-08	2.34736e-07	yes	up
NRRL3_03414	NAD(P)-binding	0.458	-1.12746	1.331e-08	8.5748e-08	yes	down
NRRL3_03416	ABC transporter, transmembrane region, type 1	2.478	1.30889	7.49577e-06	3.2656e-05	yes	up
NRRL3_03420	-	0.345	-1.53693	0.01001	0.0228699	yes	down
NRRL3_03428	Longin-like	3.016	1.59274	4.157e-06	1.88934e-05	yes	up
NRRL3_03432	Protein kinase-like	0.42	-1.25057	1.69406e-38	1.13835e-36	yes	down
NRRL3_03460	Isoprenylcysteine carboxyl methyltransferase	2.027	1.01964	2.76285e-06	1.28654e-05	yes	up
NRRL3_03466	Ribulose-phosphate binding barrel	6.345	2.66557	1.062e-13	1.23633e-12	yes	up
NRRL3_03467	MFS general substrate transporter	0.344	-1.54047	3.16172e-36	1.95162e-34	yes	down
NRRL3_03478	Heat shock protein DnaJ, cysteine-rich region	15.633	3.96652	4.51486e-26	1.48864e-24	yes	up
NRRL3_03479	Fungal transcriptional regulatory protein, N-terminal	0.378	-1.40441	5.79282e-22	1.46784e-20	yes	down
NRRL3_03484	-	0.444	-1.17213	1.83149e-05	7.50988e-05	yes	down
NRRL3_03488	Ribosomal protein, zinc-binding	2.014	1.00995	6.9475e-13	7.37616e-12	yes	up
NRRL3_03496	-	2.681	1.423	2.83581e-06	1.31705e-05	yes	up
NRRL3_03505	MFS general substrate transporter	0.489	-1.03313	6.9177e-06	3.03995e-05	yes	down
NRRL3_03515	-	2.321	1.21471	5.14575e-12	4.88226e-11	yes	up
NRRL3_03522	Cytochrome b5	2.959	1.56503	0.0004967	0.00155102	yes	up
NRRL3_03533	Yeast cell wall synthesis KRE9KNH1	2.833	1.50241	3.17119e-45	3.00612e-43	yes	up
NRRL3_03536	Protein kinase-like	4.07	2.02515	6.36046e-37	4.01959e-35	yes	up
NRRL3_03571	Ribosomal protein L28e	2.778	1.47425	2.19933e-24	6.6148e-23	yes	up
NRRL3_03572	-	0.498	-1.00469	0.000112128	0.000398815	yes	down
NRRL3_03585	ABC transporter-like	0.472	-1.08242	4.06165e-08	2.46871e-07	yes	down
NRRL3_03590	DNA polymerase III clamp loader subunit, C-terminal	2.828	1.49999	1.83981e-20	4.07793e-19	yes	up
NRRL3_03607	Sec1-like protein	0.432	-1.21024	6.47241e-21	1.50038e-19	yes	down
NRRL3_03621	-	0.202	-2.30714	3.23143e-11	2.84478e-10	yes	down
NRRL3_03623	-	9.977	3.31858	3.87908e-106	1.96115e-103	yes	up
NRRL3_03624	Glycosyltransferase sugar-binding region containing DXD motif	2.93	1.55084	4.69107e-55	6.38527e-53	yes	up
NRRL3_03632	DNA-directed RNA polymerase, RBP11-like	2.26	1.17658	1.96216e-15	2.75559e-14	yes	up
NRRL3_03653	Protein kinase-like	2.013	1.00921	6.15067e-06	2.73343e-05	yes	up
NRRL3_03665	Thiolase-like	0.389	-1.36342	2.82846e-25	9.01793e-24	yes	down
NRRL3_03672	-	2.235	1.16023	4.59569e-37	2.9217e-35	yes	up
NRRL3_03696	-	0.121	-3.04391	4.47628e-34	2.46242e-32	yes	down
NRRL3_03708	Rieske [2Fe-2S] region	0.158	-2.66048	1.66556e-32	8.22475e-31	yes	down
NRRL3_03709	-	0.098	-3.35734	2.98725e-07	1.61238e-06	yes	down
NRRL3_03710	Mpv17/PMP22	469.321	8.87443	7.99973e-13	8.43428e-12	yes	up
NRRL3_03716	KOW	2.253	1.17185	0.000188775	0.00064094	yes	up
NRRL3_03729	Zinc finger, RING-type	0.402	-1.31406	1.92576e-07	1.07018e-06	yes	down
NRRL3_03730	ATPase, P-type, K/Mg/Cd/Cu/Zn/Na/Ca/Na/H-transporter	3.377	1.75573	0.00989395	0.0226583	yes	up
NRRL3_03737	Amino acid/polyamine transporter I	467.296	8.86819	6.86941e-13	7.30056e-12	yes	up
NRRL3_03745	Pyridoxal phosphate-dependent transferase, major region	0.29	-1.78422	4.47359e-08	2.70633e-07	yes	down
NRRL3_03747	Biotin synthase	4.142	2.05048	4.13383e-14	5.07973e-13	yes	up
NRRL3_03755	ATP-binding region, ATPase-like	0.499	-1.00343	2.11507e-05	8.59385e-05	yes	down
NRRL3_03756	Malonyl-CoA ACP transacylase, ACP-binding	2.648	1.405	2.07656e-10	1.66643e-09	yes	up
NRRL3_03757	Protein of unknown function DUF341	2.106	1.07418	0.000397932	0.0012714	yes	up
NRRL3_03758	-	3.022	1.59552	3.23844e-44	2.91377e-42	yes	up
NRRL3_03764	-	11.624	3.53905	3.04661e-17	5.14242e-16	yes	up
NRRL3_03765	-	9.835	3.29795	7.75009e-19	1.53512e-17	yes	up
NRRL3_03768	Concanavalin A-like lectin/glucanase	8.121	3.0217	2.12777e-16	3.22722e-15	yes	up
NRRL3_03774	Transcription factor Opi1	0.478	-1.06453	5.62549e-09	3.77773e-08	yes	down
NRRL3_03782	Pyridoxal phosphate-dependent transferase, major region	7.266	2.8611	4.21308e-13	4.58302e-12	yes	up
NRRL3_03789	Glycine cleavage T-protein, C-terminal barrel	0.12	-3.05783	1.29263e-77	2.91996e-75	yes	down
NRRL3_03791	Protein kinase-like	0.037	-4.75413	0.0200867	0.0419803	yes	down
NRRL3_03794	Beta-Ig-H3/fasciclin	0.03	-5.06025	1.18472e-06	5.83404e-06	yes	down
NRRL3_03804	-	0.449	-1.15398	0.00283244	0.00744726	yes	down
NRRL3_03818	-	0.498	-1.00609	1.97136e-13	2.22896e-12	yes	down
NRRL3_03836	-	0.411	-1.2834	2.48294e-09	1.74233e-08	yes	down
NRRL3_03855	Glycoside hydrolase, family 43	5.026	2.32942	2.51862e-18	4.74959e-17	yes	up
NRRL3_03856	Lipopolysaccharide-modifying protein	2.57	1.36154	6.10301e-06	2.71452e-05	yes	up
NRRL3_03858	-	0.432	-1.20944	1.93807e-07	1.07617e-06	yes	down
NRRL3_03865	-	0.242	-2.04545	0.00653059	0.0156796	yes	down
NRRL3_03866	NAD(P)-binding	0.148	-2.75414	4.22984e-08	2.56033e-07	yes	down
NRRL3_03868	-	0.304	-1.7169	7.63711e-06	3.32444e-05	yes	down
NRRL3_03869	Diacylglycerol acyltransferase	0.083	-3.58706	2.00501e-11	1.79487e-10	yes	down
NRRL3_03876	-	2.005	1.00346	2.38879e-17	4.05788e-16	yes	up
NRRL3_03879	MFS general substrate transporter	2.16	1.11095	5.27941e-18	9.6975e-17	yes	up
NRRL3_03892	NAD(P)-binding	3.894	1.96143	1.00018e-08	6.51624e-08	yes	up
NRRL3_03896	-	3.319	1.73082	0.0018275	0.00503047	yes	up
NRRL3_03899	Dihydrodipicolinate synthetase	3.8	1.92609	4.5647e-07	2.39089e-06	yes	up
NRRL3_03906	NAD(P)-binding	0.226	-2.14617	8.94269e-10	6.60713e-09	yes	down
NRRL3_03914	Fungal transcriptional regulatory protein, N-terminal	0.45	-1.15091	2.12839e-05	8.63803e-05	yes	down
NRRL3_03915	Fungal transcriptional regulatory protein, N-terminal	0.274	-1.87002	0.00434582	0.0109212	yes	down
NRRL3_03918	NAD(P)-binding	0.272	-1.87914	9.45764e-21	2.14555e-19	yes	down
NRRL3_03923	Protein kinase-like	2.694	1.42967	1.50358e-16	2.31355e-15	yes	up
NRRL3_03933	NAD(P)-binding	6.368	2.67081	0.000117854	0.000415699	yes	up
NRRL3_03942	-	3.672	1.87642	0.00495881	0.012255	yes	up
NRRL3_03952	-	0.266	-1.9084	0.000256829	0.000851844	yes	down
NRRL3_03955	Hemopexin	3.559	1.83141	7.61524e-09	5.03744e-08	yes	up
NRRL3_03957	Ankyrin	0.371	-1.43244	4.50016e-10	3.4472e-09	yes	down
NRRL3_03962	Methyltransferase type 12	4.117	2.04148	0.0032975	0.00852436	yes	up
NRRL3_03963	Heterokaryon incompatibility	3.86	1.94872	0.00919305	0.0212472	yes	up
NRRL3_03964	Aldo/keto reductase	73.801	6.20558	5.18203e-05	0.000197408	yes	up
NRRL3_03977	Malonyl-CoA ACP transacylase, ACP-binding	0.364	-1.45605	3.57331e-12	3.44576e-11	yes	down
NRRL3_04004	MFS general substrate transporter	0.478	-1.06527	2.74203e-10	2.15965e-09	yes	down
NRRL3_04007	NAD(P)-binding	4.818	2.26839	8.93537e-08	5.18398e-07	yes	up
NRRL3_04016	Protein kinase-like	0.313	-1.67607	0.00141853	0.00399061	yes	down
NRRL3_04019	WD40 repeat-like	2.002	1.00155	0.000655768	0.0019915	yes	up
NRRL3_04037	Fungal transcriptional regulatory protein, N-terminal	45.85	5.51886	7.86644e-10	5.8568e-09	yes	up
NRRL3_04043	-	2.92	1.54615	8.96419e-29	3.46083e-27	yes	up
NRRL3_04044	-	2.102	1.07158	5.37646e-35	3.10228e-33	yes	up
NRRL3_04051	NAD(P)-binding	0.431	-1.21273	3.33895e-32	1.61135e-30	yes	down
NRRL3_04062	-	3.964	1.9868	5.45525e-20	1.1796e-18	yes	up
NRRL3_04070	NAD(P)-binding	0.437	-1.19344	9.57459e-05	0.000345877	yes	down
NRRL3_04074	Peptidase aspartic, catalytic	4.391	2.13471	5.57807e-07	2.88749e-06	yes	up
NRRL3_04077	Exoribonuclease, phosphorolytic domain 2	2.333	1.22207	3.97917e-15	5.40933e-14	yes	up
NRRL3_04096	Cyclin-like	2.179	1.12395	2.04813e-22	5.30367e-21	yes	up
NRRL3_04129	Protein kinase-like	0.235	-2.08761	2.1515e-13	2.41719e-12	yes	down
NRRL3_04137	O-methyltransferase, COMT, eukaryota	0.382	-1.38793	2.59485e-09	1.81485e-08	yes	down
NRRL3_04138	Fungal transcriptional regulatory protein, N-terminal	0.361	-1.47007	1.91475e-05	7.81879e-05	yes	down
NRRL3_04145	Cyanate lyase, C-terminal	2.099	1.06989	3.53829e-14	4.39369e-13	yes	up
NRRL3_04157	Thioredoxin-like fold	4.406	2.13953	1.23354e-06	6.05199e-06	yes	up
NRRL3_04160	2OG-Fe(II) oxygenase	0.316	-1.6641	4.03014e-09	2.75341e-08	yes	down
NRRL3_04168	FAD-dependent pyridine nucleotide-disulphide oxidoreductase	5.483	2.45502	9.68396e-10	7.13495e-09	yes	up
NRRL3_04169	Chitin binding protein, peritrophin-A	24.537	4.61688	2.18759e-131	2.90321e-128	yes	up
NRRL3_04173	Oligopeptide transporter OPT superfamily	0.378	-1.40476	5.58653e-14	6.70952e-13	yes	down
NRRL3_04179	Phosphoglycerate/bisphosphoglycerate mutase	4.071	2.02527	1.8305e-07	1.02072e-06	yes	up
NRRL3_04180	Acyl carrier protein-like	0.257	-1.96095	3.33798e-17	5.59863e-16	yes	down
NRRL3_04186	MFS general substrate transporter	0.315	-1.66866	6.64908e-09	4.43425e-08	yes	down
NRRL3_04191	Concanavalin A-like lectin/glucanase	9.472	3.24365	0.000264189	0.000872267	yes	up
NRRL3_04192	ABC transporter-like	2.429	1.28044	6.29293e-05	0.000236252	yes	up
NRRL3_04198	-	0.162	-2.62949	1.60904e-28	6.07942e-27	yes	down
NRRL3_04199	Glycoside hydrolase, catalytic core	0.1	-3.3202	1.80875e-48	1.92035e-46	yes	down
NRRL3_04200	Glycoside hydrolase, catalytic core	0.146	-2.77171	5.25859e-52	6.13521e-50	yes	down
NRRL3_04223	FMN-dependent alpha-hydroxy acid dehydrogenase, active site	2.234	1.15987	1.62656e-12	1.64939e-11	yes	up
NRRL3_04225	FAD dependent oxidoreductase	3.382	1.7578	1.05368e-34	6.0145e-33	yes	up
NRRL3_04238	Acyl-CoA N-acyltransferase	0.432	-1.21164	3.24674e-14	4.06493e-13	yes	down
NRRL3_04246	Cytochrome P450	0.381	-1.39249	0.00288325	0.00757214	yes	down
NRRL3_04247	Protein kinase-like	0.042	-4.5631	0.022996	0.0472789	yes	down
NRRL3_04248	-	0.458	-1.12564	3.9507e-08	2.40701e-07	yes	down
NRRL3_04250	MFS general substrate transporter	0.253	-1.98477	0.000884733	0.0026114	yes	down
NRRL3_04253	-	2.076	1.05397	9.93914e-05	0.000357587	yes	up
NRRL3_04256	Permease for cytosine/purines, uracil, thiamine, allantoin	0.332	-1.58981	9.09254e-21	2.06714e-19	yes	down
NRRL3_04264	N-acetylglucosaminyl phosphatidylinositol deacetylase	2.887	1.52957	1.77989e-31	8.11034e-30	yes	up
NRRL3_04265	Thioredoxin-like fold	2.468	1.30335	3.3392e-13	3.67763e-12	yes	up
NRRL3_04274	-	0.045	-4.46715	0.00617447	0.0148953	yes	down
NRRL3_04279	Fungal transcriptional regulatory protein, N-terminal	0.386	-1.37448	0.0200931	0.0419856	yes	down
NRRL3_04281	MFS general substrate transporter	0.067	-3.90621	1.85826e-19	3.87886e-18	yes	down
NRRL3_04282	Rieske [2Fe-2S] region	0.061	-4.04026	1.57782e-21	3.85098e-20	yes	down
NRRL3_04294	Fungal transcriptional regulatory protein, N-terminal	0.291	-1.78148	4.98862e-18	9.21116e-17	yes	down
NRRL3_04297	Protein of unknown function DUF1275	36.674	5.19669	0.00391661	0.00994563	yes	up
NRRL3_04298	Beta-lactamase-like	5.16	2.36724	1.86049e-06	8.88566e-06	yes	up
NRRL3_04299	Rhodanese-like	33.974	5.08637	3.96823e-05	0.000154381	yes	up
NRRL3_04304	Alkaline-phosphatase-like, core domain	0.019	-5.70113	0.000509948	0.00158865	yes	down
NRRL3_04305	Malonyl-CoA ACP transacylase, ACP-binding	0.388	-1.36502	0.0115254	0.0259029	yes	down
NRRL3_04306	-	0.164	-2.60469	0.003231	0.00836876	yes	down
NRRL3_04317	NAD(P)-binding	0.417	-1.26248	9.98652e-16	1.44451e-14	yes	down
NRRL3_04318	MFS general substrate transporter	0.091	-3.46167	4.14087e-60	6.66116e-58	yes	down
NRRL3_04319	MFS general substrate transporter	0.136	-2.87545	0.0143792	0.0314837	yes	down
NRRL3_04320	-	0.281	-1.83202	0.0007162	0.00215225	yes	down
NRRL3_04321	-	0.028	-5.14455	0.0163571	0.0352259	yes	down
NRRL3_04322	-	0.463	-1.11225	1.24823e-07	7.11734e-07	yes	down
NRRL3_04324	ABC transporter-like	0.3	-1.73701	0.000112876	0.000401207	yes	down
NRRL3_04330	Chromogranin/secretogranin	9.701	3.27809	3.64238e-43	3.04497e-41	yes	up
NRRL3_04331	-	6.363	2.66966	6.03842e-40	4.274e-38	yes	up
NRRL3_04336	Aldehyde/histidinol dehydrogenase	2.346	1.23041	1.11869e-12	1.16557e-11	yes	up
NRRL3_04337	-	2.12	1.08401	1.03479e-10	8.63705e-10	yes	up
NRRL3_04338	Cupin, RmlC-type	2.095	1.06718	0.0142152	0.0311632	yes	up
NRRL3_04341	Dimeric alpha-beta barrel	3.512	1.8122	0.00468203	0.0116633	yes	up
NRRL3_04345	Taurine catabolism dioxygenase TauD/TfdA	0.195	-2.36066	7.73935e-18	1.39743e-16	yes	down
NRRL3_04348	1, 6-beta-glucan biosynthesis protein ROT1, predicted	2.487	1.31465	3.6535e-27	1.28868e-25	yes	up
NRRL3_04349	5-formyltetrahydrofolate cyclo-ligase	2.12	1.0842	2.59183e-07	1.41287e-06	yes	up
NRRL3_04353	Calcium-binding EF-hand	2.283	1.19118	9.11109e-17	1.43947e-15	yes	up
NRRL3_04376	MFS general substrate transporter	2.026	1.01847	4.36638e-16	6.46552e-15	yes	up
NRRL3_04378	Cytochrome b5	0.408	-1.2923	8.22025e-11	6.94307e-10	yes	down
NRRL3_04384	Peptidase S26A, signal peptidase I	2.304	1.20401	6.71676e-05	0.000250305	yes	up
NRRL3_04385	Amidohydrolase 2	2.347	1.23112	5.13082e-18	9.45727e-17	yes	up
NRRL3_04386	MFS general substrate transporter	2.048	1.03435	6.00432e-15	8.0186e-14	yes	up
NRRL3_04389	RNA recognition motif, RNP-1	2.68	1.42239	8.55681e-07	4.31991e-06	yes	up
NRRL3_04398	Single hybrid motif	556.701	9.12076	0.0195921	0.041068	yes	up
NRRL3_04429	-	19.858	4.31161	2.79172e-11	2.47616e-10	yes	up
NRRL3_04430	AAA+ ATPase, core	5.338	2.41638	8.19093e-26	2.67579e-24	yes	up
NRRL3_04448	Galactose oxidase/kelch, beta-propeller	0.021	-5.54968	1.08791e-13	1.26372e-12	yes	down
NRRL3_04452	GPCR, family 2, secretin-like	2.114	1.08003	0.00442786	0.0110926	yes	up
NRRL3_04453	-	0.268	-1.89924	0.00100622	0.00293067	yes	down
NRRL3_04461	-	0.481	-1.05661	1.31853e-05	5.51136e-05	yes	down
NRRL3_04490	Fungal hydrophobin	3.042	1.60525	6.5538e-48	6.62683e-46	yes	up
NRRL3_04497	-	2.257	1.17461	8.36843e-09	5.5014e-08	yes	up
NRRL3_04506	Amino acid permease, conserved site	0.459	-1.12312	1.44651e-13	1.66028e-12	yes	down
NRRL3_04509	-	0.202	-2.30424	0.0160699	0.0347059	yes	down
NRRL3_04517	-	4.199	2.06992	3.52888e-32	1.6953e-30	yes	up
NRRL3_04518	Complement control module	2.926	1.54913	7.01837e-32	3.28255e-30	yes	up
NRRL3_04527	Superoxide dismutase, copper/zinc binding	0.359	-1.47786	1.54695e-23	4.3565e-22	yes	down
NRRL3_04537	Amino acid transporter, transmembrane	0.489	-1.03241	2.157e-12	2.16454e-11	yes	down
NRRL3_04538	Protein kinase-like	0.334	-1.58083	8.79135e-13	9.23222e-12	yes	down
NRRL3_04544	-	0.173	-2.53491	3.71744e-49	4.15453e-47	yes	down
NRRL3_04557	Acetyl-coenzyme A carboxyltransferase, C-terminal	2.708	1.4371	7.85551e-23	2.09028e-21	yes	up
NRRL3_04558	Acyl-CoA dehydrogenase/oxidase, middle and N-terminal	3.364	1.75033	5.02924e-28	1.84759e-26	yes	up
NRRL3_04560	PreATP-grasp-like fold	2.7	1.43282	5.32729e-39	3.67272e-37	yes	up
NRRL3_04565	FAD-binding, type 2	0.385	-1.37688	0.00016877	0.000578009	yes	down
NRRL3_04567	-	0.046	-4.45071	0.00062107	0.00189698	yes	down
NRRL3_04588	-	3.053	1.61044	0.000459079	0.0014418	yes	up
NRRL3_04593	-	0.496	-1.01184	1.60905e-27	5.73264e-26	yes	down
NRRL3_04594	Prefoldin	2.471	1.30494	1.13782e-20	2.55938e-19	yes	up
NRRL3_04605	-	0.321	-1.63734	1.16791e-14	1.51958e-13	yes	down
NRRL3_04608	Glycoside hydrolase, family 43	3.026	1.5975	9.85013e-14	1.15175e-12	yes	up
NRRL3_04619	Proline dehydrogenase	0.035	-4.81798	0.000124595	0.000437154	yes	down
NRRL3_04620	Delta 1-pyrroline-5-carboxylate reductase	0.189	-2.40087	1.34072e-06	6.53553e-06	yes	down
NRRL3_04625	Septin	2.702	1.43418	2.66099e-28	9.9478e-27	yes	up
NRRL3_04635	-	2.754	1.46155	3.38389e-34	1.89088e-32	yes	up
NRRL3_04643	-	0.263	-1.92522	0.00116464	0.00334008	yes	down
NRRL3_04649	Ctr copper transporter	3.856	1.94709	3.13078e-12	3.0551e-11	yes	up
NRRL3_04651	O-methyltransferase, COMT, eukaryota	3.357	1.74698	0.00137336	0.00387763	yes	up
NRRL3_04653	Chitin synthase N-terminal	2.114	1.08009	2.37495e-15	3.31338e-14	yes	up
NRRL3_04657	-	2.358	1.23733	1.095e-12	1.14201e-11	yes	up
NRRL3_04661	-	0.37	-1.43611	2.54717e-19	5.2716e-18	yes	down
NRRL3_04662	Taurine catabolism dioxygenase TauD/TfdA	2.514	1.32974	5.91873e-08	3.51449e-07	yes	up
NRRL3_04676	MFS general substrate transporter	0.198	-2.33874	1.49132e-42	1.21795e-40	yes	down
NRRL3_04706	-	2.058	1.04107	5.35666e-14	6.44073e-13	yes	up
NRRL3_04707	N/apple PAN	17.961	4.16681	0.00851497	0.0198744	yes	up
NRRL3_04708	MFS general substrate transporter	3.527	1.81824	0.000743334	0.0022256	yes	up
NRRL3_04719	-	3.027	1.59806	1.37749e-17	2.43342e-16	yes	up
NRRL3_04725	-	7.028	2.81311	0.00853072	0.0199013	yes	up
NRRL3_04727	Metalloenzyme, LuxS/M16 peptidase-like, metal-binding	0.365	-1.45433	1.4286e-08	9.15354e-08	yes	down
NRRL3_04728	Protein kinase-like	3.66	1.87185	7.05622e-07	3.60867e-06	yes	up
NRRL3_04738	-	2.316	1.21146	2.59797e-16	3.90689e-15	yes	up
NRRL3_04744	-	0.205	-2.2882	3.25504e-26	1.09018e-24	yes	down
NRRL3_04745	-	0.445	-1.16682	3.78743e-17	6.3225e-16	yes	down
NRRL3_04749	-	2.267	1.18074	2.2133e-10	1.76484e-09	yes	up
NRRL3_04751	Ribosomal protein S10	2.058	1.04109	3.8304e-19	7.82065e-18	yes	up
NRRL3_04773	-	0.387	-1.36945	2.73146e-15	3.77602e-14	yes	down
NRRL3_04783	Cyclin-like F-box	0.462	-1.11318	8.80734e-14	1.03552e-12	yes	down
NRRL3_04795	Permease for cytosine/purines, uracil, thiamine, allantoin	0.361	-1.4709	1.77912e-10	1.43861e-09	yes	down
NRRL3_04806	ABC transporter, transmembrane region, type 1	0.494	-1.01664	2.92314e-12	2.87894e-11	yes	down
NRRL3_04825	Six-hairpin glycosidase-like	712.891	9.47754	0.0152876	0.0331986	yes	up
NRRL3_04846	MFS general substrate transporter	0.169	-2.5623	3.45992e-44	3.08689e-42	yes	down
NRRL3_04847	-	0.235	-2.08746	1.30308e-12	1.34449e-11	yes	down
NRRL3_04867	Ctr copper transporter	3.206	1.68076	0.0109344	0.024758	yes	up
NRRL3_04868	Exoribonuclease, phosphorolytic domain 2	2.691	1.42839	2.98472e-06	1.38017e-05	yes	up
NRRL3_04876	-	8.036	3.00656	8.71272e-28	3.1571e-26	yes	up
NRRL3_04880	DNA helicase, UvrD-like, C terminal	2.854	1.51319	2.95266e-19	6.07526e-18	yes	up
NRRL3_04883	Cyclin-like	3.488	1.80239	1.17566e-47	1.17754e-45	yes	up
NRRL3_04889	Glycoside hydrolase, family 71	2.799	1.48504	1.14101e-09	8.36029e-09	yes	up
NRRL3_04891	Src homology-3	2.275	1.18578	9.19658e-17	1.45082e-15	yes	up
NRRL3_04896	-	2.235	1.16057	1.07632e-05	4.57273e-05	yes	up
NRRL3_04898	NADH:flavin oxidoreductase/NADH oxidase, N-terminal	0.129	-2.95375	1.25753e-09	9.16346e-09	yes	down
NRRL3_04899	MFS general substrate transporter	0.298	-1.74508	6.71343e-14	7.95497e-13	yes	down
NRRL3_04903	-	0.411	-1.28136	7.9669e-07	4.03644e-06	yes	down
NRRL3_04908	-	2.15	1.10404	1.25234e-17	2.23089e-16	yes	up
NRRL3_04915	Cytochrome P450	2.881	1.52649	3.95161e-08	2.40701e-07	yes	up
NRRL3_04919	-	2.071	1.05045	7.87814e-10	5.8614e-09	yes	up
NRRL3_04923	Cyclin-like F-box	0.305	-1.71432	4.18386e-15	5.68031e-14	yes	down
NRRL3_04924	Prefoldin	2.895	1.53342	0.0114623	0.0257847	yes	up
NRRL3_04925	-	0.001	-9.87348	3.29089e-16	4.92103e-15	yes	down
NRRL3_04926	ThiJ/PfpI	5.842	2.54634	1.37112e-30	5.91753e-29	yes	up
NRRL3_04937	Pyridoxal phosphate-dependent transferase, major region	2.141	1.09826	0.00563865	0.0137432	yes	up
NRRL3_04944	Manganese and iron superoxide dismutase	2.427	1.27927	2.6016e-20	5.68337e-19	yes	up
NRRL3_04949	-	0.317	-1.65823	1.86213e-12	1.88109e-11	yes	down
NRRL3_04954	WD40 repeat-like	2.096	1.06737	7.36984e-06	3.21734e-05	yes	up
NRRL3_04959	HSP20-like chaperone	5.755	2.52476	3.43201e-05	0.000134854	yes	up
NRRL3_04992	Protein kinase-like	3.321	1.73149	1.67252e-29	6.85605e-28	yes	up
NRRL3_04997	Thioredoxin-like fold	0.402	-1.31506	1.76914e-15	2.5044e-14	yes	down
NRRL3_05011	Glutamate synthase, alpha subunit, C-terminal	0.447	-1.16165	2.27959e-22	5.87436e-21	yes	down
NRRL3_05012	-	2.208	1.14297	2.05895e-07	1.13972e-06	yes	up
NRRL3_05014	-	2.729	1.44826	6.20057e-35	3.55846e-33	yes	up
NRRL3_05026	Zinc finger, SWIM-type	0.482	-1.05287	0.0107252	0.0243415	yes	down
NRRL3_05027	Peptidase C19, ubiquitin carboxyl-terminal hydrolase 2	0.387	-1.36891	1.04655e-06	5.19458e-06	yes	down
NRRL3_05032	Polynucleotidyl transferase, Ribonuclease H fold	2.15	1.10445	2.5028e-05	0.000100159	yes	up
NRRL3_05046	-	5.278	2.40011	2.14535e-53	2.64852e-51	yes	up
NRRL3_05060	-	5.284	2.40158	1.31171e-20	2.93806e-19	yes	up
NRRL3_05069	-	0.163	-2.62119	0.00491806	0.0121657	yes	down
NRRL3_05073	MFS general substrate transporter	0.211	-2.24276	8.54327e-21	1.95062e-19	yes	down
NRRL3_05076	-	0.355	-1.49488	4.33845e-09	2.95265e-08	yes	down
NRRL3_05083	Ribosomal protein S18	2.971	1.57072	2.78917e-05	0.000110743	yes	up
NRRL3_05085	NAD(P)-binding	2.11	1.07695	2.91061e-12	2.87156e-11	yes	up
NRRL3_05091	-	3.633	1.861	2.262e-05	9.12102e-05	yes	up
NRRL3_05092	Fungal transcriptional regulatory protein, N-terminal	0.355	-1.49436	1.12863e-23	3.23857e-22	yes	down
NRRL3_05093	MFS general substrate transporter	0.207	-2.27306	1.10566e-32	5.48543e-31	yes	down
NRRL3_05096	-	0.03	-5.04042	2.29946e-45	2.2194e-43	yes	down
NRRL3_05097	Rh-like protein/ammonium transporter	0.1	-3.3219	2.43942e-71	4.62487e-69	yes	down
NRRL3_05100	Hexokinase	4.391	2.13467	3.06934e-128	3.25872e-125	yes	up
NRRL3_05101	-	7.026	2.81276	5.54224e-124	4.52631e-121	yes	up
NRRL3_05104	Ribosomal protein L7Ae/L30e/S12e/Gadd45	2.348	1.23164	8.50182e-08	4.94325e-07	yes	up
NRRL3_05120	-	0.217	-2.20318	0.000763765	0.00228227	yes	down
NRRL3_05125	-	0.359	-1.47894	1.54618e-09	1.11369e-08	yes	down
NRRL3_05126	-	4.331	2.11483	8.37395e-54	1.04596e-51	yes	up
NRRL3_05135	Ribonuclease H1 small subunit	2.065	1.04627	1.05593e-10	8.79969e-10	yes	up
NRRL3_05149	-	0.393	-1.34777	1.37354e-11	1.24853e-10	yes	down
NRRL3_05150	Region of unknown function DUF1793	6.987	2.80476	2.9246e-124	2.58754e-121	yes	up
NRRL3_05161	MFS general substrate transporter	2.616	1.38744	1.89508e-09	1.35488e-08	yes	up
NRRL3_05164	Chitin-binding, type 1	6.475	2.69482	3.84137e-158	6.7973e-155	yes	up
NRRL3_05165	Phosphatidylinositol N-acetylglucosaminyltransferase	0.002	-8.8112	5.44545e-12	5.13736e-11	yes	down
NRRL3_05171	DNA/pantothenate metabolism flavoprotein, C-terminal	0.451	-1.14906	0.00121307	0.00346234	yes	down
NRRL3_05172	Dynamin, GTPase region	0.29	-1.78523	1.34145e-11	1.22255e-10	yes	down
NRRL3_05176	Permease for cytosine/purines, uracil, thiamine, allantoin	0.486	-1.04198	0.00232723	0.00626318	yes	down
NRRL3_05179	-	0.391	-1.35399	0.0122809	0.0274044	yes	down
NRRL3_05184	-	9.758	3.2866	1.17518e-15	1.68708e-14	yes	up
NRRL3_05186	-	2.457	1.29714	2.53699e-10	2.00113e-09	yes	up
NRRL3_05187	-	2.626	1.39291	3.35506e-22	8.60404e-21	yes	up
NRRL3_05193	CoA-transferase family III	0.464	-1.1093	1.67503e-09	1.20161e-08	yes	down
NRRL3_05204	Zinc finger, RanBP2-type	0.441	-1.18269	1.29652e-21	3.18637e-20	yes	down
NRRL3_05208	Pectin lyase fold/virulence factor	3.847	1.94387	2.73606e-48	2.82026e-46	yes	up
NRRL3_05209	Ferric reductase, NAD binding	2.587	1.37155	1.35235e-19	2.85224e-18	yes	up
NRRL3_05216	Immunoglobulin/major histocompatibility complex, conserved site	0.359	-1.47889	1.50703e-10	1.22701e-09	yes	down
NRRL3_05218	AMP-dependent synthetase and ligase	3.028	1.5985	2.40887e-05	9.66916e-05	yes	up
NRRL3_05225	Hemerythrin/HHE cation-binding motif	2.736	1.45221	0.00718714	0.0170707	yes	up
NRRL3_05226	MFS general substrate transporter	2.758	1.46375	0.000332587	0.00107885	yes	up
NRRL3_05229	-	488.556	8.93238	1.2386e-12	1.28295e-11	yes	up
NRRL3_05252	Pectin lyase fold/virulence factor	0.448	-1.15964	2.2059e-05	8.91852e-05	yes	down
NRRL3_05264	NAD(P)-binding	0.403	-1.30996	4.75779e-22	1.21135e-20	yes	down
NRRL3_05286	-	0.382	-1.38987	3.30575e-09	2.28795e-08	yes	down
NRRL3_05289	-	2.122	1.0857	0.0232318	0.0476714	yes	up
NRRL3_05293	-	2.261	1.17692	1.02458e-09	7.52278e-09	yes	up
NRRL3_05295	DNA polymerase III clamp loader subunit, C-terminal	3.931	1.97498	1.62543e-10	1.31936e-09	yes	up
NRRL3_05298	Peptidase S14, ClpP	2.092	1.06489	4.74708e-08	2.86362e-07	yes	up
NRRL3_05319	Fumarylacetoacetase, C-terminal-related	2.81	1.49065	1.66433e-14	2.12638e-13	yes	up
NRRL3_05320	-	2.047	1.03353	0.0102824	0.0234167	yes	up
NRRL3_05324	-	2.647	1.40419	4.11484e-18	7.63764e-17	yes	up
NRRL3_05325	Protein kinase-like	2.468	1.30322	1.20062e-16	1.86905e-15	yes	up
NRRL3_05328	Glucose-methanol-choline oxidoreductase, N-terminal	0.416	-1.26655	0.000325002	0.00105715	yes	down
NRRL3_05332	Fungal transcriptional regulatory protein, N-terminal	0.354	-1.49861	9.62155e-32	4.46079e-30	yes	down
NRRL3_05337	-	0.37	-1.43388	5.1562e-09	3.48019e-08	yes	down
NRRL3_05339	Glycosyl transferase, group 1	2.652	1.40726	1.51366e-29	6.25312e-28	yes	up
NRRL3_05340	Peptidase aspartic, active site	3.899	1.96302	7.75762e-60	1.22929e-57	yes	up
NRRL3_05341	-	2.046	1.03292	3.98442e-10	3.07879e-09	yes	up
NRRL3_05342	Protein of unknown function UPF0057	2.202	1.13902	5.79019e-19	1.15989e-17	yes	up
NRRL3_05343	NAD(P)-binding	3.72	1.89548	5.26483e-17	8.55998e-16	yes	up
NRRL3_05355	-	2.909	1.54046	4.54622e-10	3.47246e-09	yes	up
NRRL3_05358	Glycoside hydrolase, catalytic core	4.38	2.13089	4.7903e-34	2.60813e-32	yes	up
NRRL3_05360	Oligopeptide transporter OPT superfamily	0.127	-2.98131	4.05709e-12	3.89107e-11	yes	down
NRRL3_05376	NADH:flavin oxidoreductase/NADH oxidase, N-terminal	5.085	2.34638	4.67994e-12	4.46423e-11	yes	up
NRRL3_05377	Copper amine oxidase, N-terminal region	2.294	1.19761	0.000223015	0.000746453	yes	up
NRRL3_05380	-	8.928	3.15835	0.000198471	0.000670644	yes	up
NRRL3_05388	Zinc finger, CHY-type	2.014	1.01016	0.00079916	0.00237933	yes	up
NRRL3_05390	Polynucleotidyl transferase, Ribonuclease H fold	0.001	-9.5554	8.4816e-15	1.11447e-13	yes	down
NRRL3_05393	Mitochondrial import inner membrane translocase, subunit Tim17/22	2.203	1.13933	2.26354e-06	1.06809e-05	yes	up
NRRL3_05398	NAD(P)-binding	0.25	-1.99835	7.37089e-16	1.0794e-14	yes	down
NRRL3_05401	-	0.494	-1.01656	0.000398453	0.00127268	yes	down
NRRL3_05402	-	0.454	-1.13928	2.3918e-06	1.12461e-05	yes	down
NRRL3_05407	Glycoside hydrolase, family 43, endo-1, 5-alpha-L-arabinosidase	2.617	1.38803	2.90159e-12	2.86569e-11	yes	up
NRRL3_05409	Chloroperoxidase	2.092	1.06493	4.87459e-12	4.64574e-11	yes	up
NRRL3_05410	Alpha/beta hydrolase fold-1	2.059	1.04217	7.37972e-07	3.75317e-06	yes	up
NRRL3_05414	-	0.496	-1.01222	2.16636e-06	1.0268e-05	yes	down
NRRL3_05428	Nucleic acid-binding, OB-fold-like	2.755	1.46185	7.67155e-22	1.90747e-20	yes	up
NRRL3_05429	Polynucleotidyl transferase, Ribonuclease H fold	4.2	2.07024	0.0189824	0.0399239	yes	up
NRRL3_05430	-	4.042	2.01502	4.50228e-13	4.87763e-12	yes	up
NRRL3_05437	MFS general substrate transporter	0.383	-1.38503	6.63584e-08	3.91404e-07	yes	down
NRRL3_05438	Pyridoxal phosphate-dependent transferase, major region	4.333	2.11528	9.06066e-07	4.55048e-06	yes	up
NRRL3_05439	CoA-transferase family III	3.979	1.99242	0.000407977	0.00129958	yes	up
NRRL3_05446	-	0.422	-1.2459	2.52427e-08	1.57792e-07	yes	down
NRRL3_05447	ABC transporter, transmembrane region, type 1	0.248	-2.00916	7.53338e-11	6.42941e-10	yes	down
NRRL3_05453	-	0.04	-4.63595	3.29737e-08	2.02828e-07	yes	down
NRRL3_05458	MFS general substrate transporter	0.305	-1.71208	3.38918e-06	1.55905e-05	yes	down
NRRL3_05471	NADH-ubiquinone oxidoreductase B18 subunit	2.071	1.05043	0.0232188	0.047654	yes	up
NRRL3_05474	Carboxylesterase, type B	2.057	1.04087	7.72765e-07	3.92182e-06	yes	up
NRRL3_05478	Amino acid/polyamine transporter I	2.32	1.21425	0.0129876	0.0288109	yes	up
NRRL3_05479	-	22.21	4.47313	3.48557e-15	4.76885e-14	yes	up
NRRL3_05480	-	3.105	1.63446	6.57421e-06	2.90705e-05	yes	up
NRRL3_05489	-	3.031	1.59993	0.0171212	0.0365894	yes	up
NRRL3_05492	-	13.114	3.713	0.0095147	0.0218855	yes	up
NRRL3_05495	-	0.373	-1.42394	2.70576e-06	1.26162e-05	yes	down
NRRL3_05508	Helix-hairpin-helix motif, class 2	3.506	1.80974	1.20072e-12	1.24737e-11	yes	up
NRRL3_05512	-	2.992	1.58119	4.67715e-09	3.17096e-08	yes	up
NRRL3_05513	Protein kinase-like	0	-12.4817	8.99169e-26	2.92837e-24	yes	down
NRRL3_05519	-	3.404	1.76738	1.67209e-57	2.43186e-55	yes	up
NRRL3_05525	Ubiquitin-conjugating enzyme/RWD-like	0.483	-1.0495	3.97836e-12	3.82592e-11	yes	down
NRRL3_05538	Kinesin, motor region	3.173	1.66579	3.88515e-38	2.57804e-36	yes	up
NRRL3_05553	-	0.398	-1.33047	1.26919e-28	4.82975e-27	yes	down
NRRL3_05563	Peptidase C45, acyl-coenzyme A:6-aminopenicillanic acid acyl-transferase	0.331	-1.59384	4.01748e-12	3.85656e-11	yes	down
NRRL3_05571	-	0.468	-1.09665	0.00504037	0.0124277	yes	down
NRRL3_05582	Fungal transcriptional regulatory protein, N-terminal	0.278	-1.84506	8.01902e-11	6.79473e-10	yes	down
NRRL3_05583	Amino acid/polyamine transporter I	0.202	-2.30879	1.77378e-05	7.29366e-05	yes	down
NRRL3_05584	MFS general substrate transporter	2.993	1.58158	2.95516e-15	4.0641e-14	yes	up
NRRL3_05585	-	4.88	2.28701	1.2533e-08	8.09388e-08	yes	up
NRRL3_05587	-	6.497	2.69985	5.22994e-28	1.9147e-26	yes	up
NRRL3_05589	-	4.586	2.19731	0.0105691	0.0240129	yes	up
NRRL3_05590	G protein alpha subunit, helical insertion	0.491	-1.02495	3.00684e-18	5.62036e-17	yes	down
NRRL3_05603	-	2.029	1.02066	3.19693e-08	1.96992e-07	yes	up
NRRL3_05604	Protein-tyrosine phosphatase, active site	2.746	1.4572	6.76788e-22	1.70272e-20	yes	up
NRRL3_05605	HDIG	0.48	-1.05921	3.07768e-10	2.41149e-09	yes	down
NRRL3_05607	MFS general substrate transporter	0.468	-1.09537	8.92097e-10	6.59568e-09	yes	down
NRRL3_05608	Fungal transcriptional regulatory protein, N-terminal	0.477	-1.06874	5.85254e-08	3.47908e-07	yes	down
NRRL3_05615	Thioredoxin-like fold	2.017	1.01226	2.89741e-06	1.3439e-05	yes	up
NRRL3_05616	Cation efflux protein	0.303	-1.72404	5.82256e-11	5.00957e-10	yes	down
NRRL3_05618	Amine oxidase	0.487	-1.039	4.36762e-14	5.32388e-13	yes	down
NRRL3_05621	RTA1 like protein	8.747	3.12876	0.00262694	0.00697255	yes	up
NRRL3_05622	Glycosyl transferase, family 28	2.038	1.02703	8.71048e-05	0.000317144	yes	up
NRRL3_05627	-	3.191	1.6738	0.00707593	0.0168487	yes	up
NRRL3_05638	-	0.423	-1.24126	1.4816e-12	1.51251e-11	yes	down
NRRL3_05640	-	0.402	-1.3141	0.00185978	0.00511005	yes	down
NRRL3_05644	Haem oxygenase-like, multi-helical	2.036	1.0258	2.06033e-06	9.78724e-06	yes	up
NRRL3_05687	Crotonase, core	3.584	1.84174	2.77714e-32	1.35875e-30	yes	up
NRRL3_05694	BRCT	0.308	-1.70125	5.9984e-18	1.09639e-16	yes	down
NRRL3_05697	Fungal transcriptional regulatory protein, N-terminal	2.76	1.46448	3.23979e-11	2.84978e-10	yes	up
NRRL3_05698	Trimeric LpxA-like	98.157	6.61702	2.07523e-207	1.10163e-203	yes	up
NRRL3_05710	Ubiquitin	2.201	1.13824	9.4948e-18	1.70569e-16	yes	up
NRRL3_05711	Zinc finger, C2H2-type	3.199	1.67781	5.801e-33	2.93282e-31	yes	up
NRRL3_05718	-	2.114	1.08015	3.66368e-10	2.83714e-09	yes	up
NRRL3_05729	Anti-silencing protein, ASF1-like	2.101	1.07075	1.37963e-09	9.9915e-09	yes	up
NRRL3_05731	RNA helicase, ATP-dependent, DEAD-box, conserved site	2.253	1.17161	0.00230765	0.00621519	yes	up
NRRL3_05733	Region of unknown function DUF1793	2.32	1.21416	4.5089e-22	1.15074e-20	yes	up
NRRL3_05745	Zinc finger, CCHC-type	0.461	-1.11637	1.15216e-13	1.33107e-12	yes	down
NRRL3_05747	Ferric reductase, NAD binding	3045.44	11.5724	4.59065e-21	1.07591e-19	yes	up
NRRL3_05772	Fungal transcriptional regulatory protein, N-terminal	0.227	-2.13652	4.38708e-06	1.9854e-05	yes	down
NRRL3_05787	-	0.263	-1.92555	0.00103855	0.00301057	yes	down
NRRL3_05788	Amino acid/polyamine transporter I	0.296	-1.75408	4.8166e-32	2.3035e-30	yes	down
NRRL3_05795	Crotonase, core	11.237	3.49025	0.0107967	0.0244828	yes	up
NRRL3_05797	-	3.264	1.70683	1.07129e-37	6.93529e-36	yes	up
NRRL3_05798	AMP-dependent synthetase and ligase	0.261	-1.93942	9.50765e-08	5.50097e-07	yes	down
NRRL3_05804	-	64.364	6.00817	0.000197231	0.000666666	yes	up
NRRL3_05833	Putative phosphatase regulatory subunit	0	-12.453	1.01692e-19	2.16365e-18	yes	down
NRRL3_05840	Fumarate reductase/succinate dehydrogenase flavoprotein, N-terminal	5.636	2.49474	2.94829e-14	3.7e-13	yes	up
NRRL3_05841	Fungal transcriptional regulatory protein, N-terminal	0.447	-1.16086	5.35625e-06	2.39947e-05	yes	down
NRRL3_05843	-	2.591	1.37323	6.63628e-33	3.33921e-31	yes	up
NRRL3_05846	Cytochrome P450	0.457	-1.13063	0.000302552	0.000989983	yes	down
NRRL3_05849	-	2.588	1.37188	0.0166452	0.0357448	yes	up
NRRL3_05855	-	0.348	-1.52401	1.57586e-16	2.41777e-15	yes	down
NRRL3_05873	Peptidase S10, serine carboxypeptidase	5.167	2.36946	2.67825e-26	8.99841e-25	yes	up
NRRL3_05876	Protein of unknown function DUF1674	0.464	-1.10857	8.37232e-08	4.87062e-07	yes	down
NRRL3_05877	Protein kinase-like	3.458	1.78982	1.68652e-15	2.39062e-14	yes	up
NRRL3_05878	Pyruvate carboxyltransferase	2.284	1.19171	1.17589e-15	1.68708e-14	yes	up
NRRL3_05882	MFS general substrate transporter	0.092	-3.44068	0.000195146	0.000660461	yes	down
NRRL3_05884	-	3.575	1.83781	2.08679e-15	2.92675e-14	yes	up
NRRL3_05886	Cyclopropane-fatty-acyl-phospholipid synthase	2.293	1.19701	1.17368e-12	1.22047e-11	yes	up
NRRL3_05893	Pyridoxal phosphate-dependent transferase, major region	2.956	1.56344	5.4164e-13	5.81455e-12	yes	up
NRRL3_05894	Fungal transcriptional regulatory protein, N-terminal	3.683	1.88088	1.34387e-42	1.10604e-40	yes	up
NRRL3_05900	-	2.087	1.06128	1.20042e-07	6.85206e-07	yes	up
NRRL3_05901	Helix-loop-helix DNA-binding	0.234	-2.09674	2.46682e-13	2.75108e-12	yes	down
NRRL3_05908	Stress-activated map kinase interacting 1	0.001	-10.0026	9.02776e-16	1.31119e-14	yes	down
NRRL3_05921	Fungal transcriptional regulatory protein, N-terminal	0.36	-1.47385	4.13183e-11	3.59937e-10	yes	down
NRRL3_05923	Zinc/iron permease	1249.38	10.287	1.72469e-17	3.01169e-16	yes	up
NRRL3_05926	-	2.769	1.46927	0.000346442	0.00111969	yes	up
NRRL3_05936	-	0.001	-10.1528	3.50837e-17	5.87514e-16	yes	down
NRRL3_05937	Concanavalin A-like lectin/glucanase	2.553	1.35232	4.63564e-41	3.54076e-39	yes	up
NRRL3_05939	-	0.44	-1.18398	3.70443e-09	2.53742e-08	yes	down
NRRL3_05956	Histidine triad-like motif	2.167	1.11557	0.0115106	0.0258807	yes	up
NRRL3_05962	-	3.21	1.68256	1.84738e-13	2.09771e-12	yes	up
NRRL3_05965	-	0.2	-2.32171	0.00494297	0.0122216	yes	down
NRRL3_05969	Cyclin-like F-box	0.394	-1.34247	3.29207e-12	3.20366e-11	yes	down
NRRL3_05971	Erg28-like	2.35	1.23249	1.0985e-07	6.31788e-07	yes	up
NRRL3_05973	MFS general substrate transporter	2.179	1.1234	5.67849e-10	4.29711e-09	yes	up
NRRL3_05988	MFS general substrate transporter	2.076	1.05401	0.000319305	0.00104214	yes	up
NRRL3_05989	AMP-dependent synthetase and ligase	0.135	-2.88744	7.88097e-84	2.39063e-81	yes	down
NRRL3_05995	Eukaryotic-type methylenetetrahydrofolate reductase	0.462	-1.11547	4.90587e-16	7.23411e-15	yes	down
NRRL3_05996	Glycoside hydrolase, catalytic core	0.139	-2.84633	8.27911e-29	3.23159e-27	yes	down
NRRL3_06008	AAA+ ATPase, core	2.055	1.03886	1.47073e-12	1.50286e-11	yes	up
NRRL3_06018	GINS complex, PSF2 component, subgroup	2.23	1.15707	7.26382e-05	0.000268735	yes	up
NRRL3_06022	Mur ligase, central	2.232	1.15811	2.4974e-07	1.36745e-06	yes	up
NRRL3_06033	Methyltransferase type 12	2.228	1.1558	0.00482913	0.011982	yes	up
NRRL3_06037	Lipopolysaccharide-modifying protein	4.372	2.12828	0.00024261	0.000807205	yes	up
NRRL3_06042	-	0.329	-1.60344	1.79682e-24	5.46615e-23	yes	down
NRRL3_06045	Formyl transferase, N-terminal	3.715	1.89353	1.2471e-09	9.10001e-09	yes	up
NRRL3_06054	RNA helicase, ATP-dependent, DEAD-box, conserved site	0.355	-1.49368	0.0126866	0.0282139	yes	down
NRRL3_06056	Polynucleotidyl transferase, Ribonuclease H fold	2.846	1.50915	2.22022e-17	3.79583e-16	yes	up
NRRL3_06061	-	0.21	-2.25056	9.45559e-31	4.09988e-29	yes	down
NRRL3_06063	-	0.332	-1.59017	1.92264e-19	4.00248e-18	yes	down
NRRL3_06069	Fungal transcriptional regulatory protein, N-terminal	2.372	1.24595	0.000616448	0.00188449	yes	up
NRRL3_06071	Aldehyde/histidinol dehydrogenase	57.888	5.85519	9.68647e-96	3.80893e-93	yes	up
NRRL3_06074	MFS general substrate transporter	0.464	-1.10901	3.80603e-34	2.10461e-32	yes	down
NRRL3_06101	TspO/MBR-related protein	2.05	1.03555	3.35749e-10	2.6153e-09	yes	up
NRRL3_06110	Phenylalanyl-tRNA synthetase, beta subunit, ferrodoxin-fold anticodon-binding	2.123	1.08586	5.37856e-11	4.64261e-10	yes	up
NRRL3_06123	Urease accessory protein UreG	3.95	1.9818	8.24133e-29	3.22872e-27	yes	up
NRRL3_06136	Transcriptional coactivator/pterin dehydratase	0.373	-1.42311	2.03255e-21	4.88226e-20	yes	down
NRRL3_06146	Ankyrin	3.059	1.61312	5.06025e-17	8.26533e-16	yes	up
NRRL3_06148	NADH:flavin oxidoreductase/NADH oxidase, N-terminal	4.212	2.07436	2.3519e-05	9.45481e-05	yes	up
NRRL3_06151	Protein kinase-like	0.457	-1.12984	6.09709e-14	7.28849e-13	yes	down
NRRL3_06160	Prefoldin	3.025	1.59682	3.95322e-24	1.16587e-22	yes	up
NRRL3_06162	-	2.783	1.47684	1.4886e-07	8.41112e-07	yes	up
NRRL3_06169	Fungal transcriptional regulatory protein, N-terminal	0.435	-1.2001	1.71165e-17	3.00373e-16	yes	down
NRRL3_06173	DNA-directed RNA polymerase, M/15 kDa subunit	0.304	-1.71726	0.000138742	0.000483434	yes	down
NRRL3_06174	Zinc finger, C2H2-type	0.457	-1.12878	1.06629e-05	4.5374e-05	yes	down
NRRL3_06181	-	0.276	-1.85472	0.000704336	0.0021202	yes	down
NRRL3_06186	Zinc finger, MYND-type	3.708	1.89061	2.9648e-05	0.000117321	yes	up
NRRL3_06193	-	0.413	-1.2754	4.07441e-06	1.85497e-05	yes	down
NRRL3_06200	-	2.3	1.20168	0.000283063	0.000928746	yes	up
NRRL3_06206	Protein phosphatase 2C-related	0.005	-7.65431	6.41279e-07	3.28752e-06	yes	down
NRRL3_06207	Metal-dependent hydrolase, composite	0.119	-3.07023	1.2582e-16	1.95012e-15	yes	down
NRRL3_06208	Xanthine/uracil permease	0.12	-3.06085	1.96471e-11	1.76028e-10	yes	down
NRRL3_06209	2OG-Fe(II) oxygenase	0.261	-1.93606	5.32885e-15	7.16157e-14	yes	down
NRRL3_06210	Fungal transcriptional regulatory protein, N-terminal	0.173	-2.52714	4.98338e-23	1.34627e-21	yes	down
NRRL3_06217	Malonyl-CoA ACP transacylase, ACP-binding	26.727	4.74022	0.0025818	0.00688371	yes	up
NRRL3_06221	-	0.355	-1.49561	3.58211e-12	3.45111e-11	yes	down
NRRL3_06222	Cyclin-like F-box	0.23	-2.1228	2.20898e-18	4.19549e-17	yes	down
NRRL3_06225	-	9.244	3.20853	2.32496e-89	8.51178e-87	yes	up
NRRL3_06233	Deoxyribose-phosphate aldolase	5.524	2.46567	3.36416e-11	2.9494e-10	yes	up
NRRL3_06234	Amino acid/polyamine transporter I	26.455	4.72544	1.33292e-218	1.41516e-214	yes	up
NRRL3_06235	Phytanoyl-CoA dioxygenase	17.349	4.11679	6.69043e-44	5.91935e-42	yes	up
NRRL3_06236	NAD(P)-binding	203.975	7.67225	8.84761e-27	3.04984e-25	yes	up
NRRL3_06237	NAD(P)-binding	0.174	-2.52334	5.47975e-119	3.87856e-116	yes	down
NRRL3_06241	Protein of unknown function DUF917	0.339	-1.5615	5.28229e-09	3.55851e-08	yes	down
NRRL3_06246	-	2.484	1.31274	1.47431e-05	6.13353e-05	yes	up
NRRL3_06249	Metal-dependent hydrolase, composite	3.156	1.65799	1.30506e-17	2.32091e-16	yes	up
NRRL3_06252	MFS general substrate transporter	0.452	-1.14618	1.54363e-06	7.45961e-06	yes	down
NRRL3_06257	Pyridoxal phosphate-dependent transferase, major region	0.057	-4.12165	0.00330698	0.00854679	yes	down
NRRL3_06258	Fungal transcriptional regulatory protein, N-terminal	0.169	-2.56326	3.79445e-23	1.03562e-21	yes	down
NRRL3_06261	ATPase, P-type, K/Mg/Cd/Cu/Zn/Na/Ca/Na/H-transporter	2.634	1.39732	0.000317877	0.00103811	yes	up
NRRL3_06262	-	4.301	2.10483	7.18356e-30	3.01454e-28	yes	up
NRRL3_06266	FAD dependent oxidoreductase	6.859	2.7781	1.10229e-37	7.09271e-36	yes	up
NRRL3_06267	MFS general substrate transporter	24.848	4.63508	3.72274e-28	1.38197e-26	yes	up
NRRL3_06270	Protein kinase-like	5.156	2.36615	1.86662e-54	2.47723e-52	yes	up
NRRL3_06277	ABC-2 type transporter	15.398	3.94465	0.00134302	0.00380033	yes	up
NRRL3_06286	-	4.374	2.12892	3.02415e-16	4.52855e-15	yes	up
NRRL3_06287	Fungal transcriptional regulatory protein, N-terminal	0.463	-1.11138	5.63377e-11	4.85501e-10	yes	down
NRRL3_06288	Cytochrome P450	0.448	-1.15785	0.0055031	0.0134406	yes	down
NRRL3_06292	Cytochrome P450	0.161	-2.63208	2.6365e-15	3.65905e-14	yes	down
NRRL3_06295	Cupin, RmlC-type	0.321	-1.63843	0.000225544	0.000754442	yes	down
NRRL3_06296	FAD-binding, type 2	0.23	-2.11727	2.68735e-05	0.0001069	yes	down
NRRL3_06303	-	0.323	-1.62848	5.22387e-06	2.34313e-05	yes	down
NRRL3_06306	Ferric reductase, NAD binding	0.361	-1.47162	1.19211e-29	4.96337e-28	yes	down
NRRL3_06310	Dihydrodipicolinate synthetase	6.169	2.62506	6.38401e-43	5.29524e-41	yes	up
NRRL3_06317	Glycoside hydrolase, catalytic core	2.61	1.38398	6.08832e-39	4.11717e-37	yes	up
NRRL3_06320	Ankyrin	0.449	-1.15534	0.00147336	0.00413062	yes	down
NRRL3_06331	Pyridoxal phosphate-dependent enzyme, beta subunit	4.001	2.00026	9.78168e-09	6.3909e-08	yes	up
NRRL3_06333	Zinc finger, LIM-type	3.282	1.71436	4.86111e-82	1.39488e-79	yes	up
NRRL3_06339	Aminotransferase, class IV	2.875	1.52338	2.54874e-05	0.000101708	yes	up
NRRL3_06341	Malonyl-CoA ACP transacylase, ACP-binding	3.931	1.97475	0.00112341	0.00322881	yes	up
NRRL3_06343	Methyltransferase type 11	3.44	1.78221	1.16566e-05	4.92274e-05	yes	up
NRRL3_06346	MFS general substrate transporter	0.411	-1.28123	0.00994094	0.0227277	yes	down
NRRL3_06348	Nitrilase/cyanide hydratase and apolipoprotein N-acyltransferase	0.01	-6.69548	3.1568e-06	1.45594e-05	yes	down
NRRL3_06349	Heterokaryon incompatibility	0.383	-1.3844	0.0173107	0.0369283	yes	down
NRRL3_06352	Purine nucleoside permease	2.23	1.15689	4.02257e-18	7.47944e-17	yes	up
NRRL3_06356	-	8.159	3.02846	0.00168941	0.00467705	yes	up
NRRL3_06358	2OG-Fe(II) oxygenase	0.464	-1.10841	4.06221e-08	2.46871e-07	yes	down
NRRL3_06372	Fungal transcriptional regulatory protein, N-terminal	0.173	-2.52716	0.00021693	0.000727232	yes	down
NRRL3_06373	-	0.109	-3.20143	1.20797e-09	8.83871e-09	yes	down
NRRL3_06374	FAD dependent oxidoreductase	0.061	-4.04351	0.0244546	0.0498818	yes	down
NRRL3_06379	Esterase, SGNH hydrolase-type	5.667	2.50249	1.76751e-10	1.4314e-09	yes	up
NRRL3_06384	-	15.677	3.9706	0.00641185	0.015412	yes	up
NRRL3_06385	Aldehyde/histidinol dehydrogenase	5.018	2.327	3.98695e-12	3.83072e-11	yes	up
NRRL3_06388	-	0.305	-1.7154	0.00161677	0.00449235	yes	down
NRRL3_06389	MFS general substrate transporter	0.441	-1.18172	0.0221917	0.0457583	yes	down
NRRL3_06390	Ethyl tert-butyl ether degradation EthD	0.346	-1.5316	0.00662864	0.0158863	yes	down
NRRL3_06394	Emopamil-binding	106.112	6.72945	1.99907e-13	2.25548e-12	yes	up
NRRL3_06399	Copper amine oxidase, N-terminal region	0.386	-1.37249	2.26094e-27	8.02823e-26	yes	down
NRRL3_06419	Glycoside hydrolase, family 3, C-terminal	0.487	-1.03783	8.09975e-05	0.000296637	yes	down
NRRL3_06432	Terpenoid synthase	18.094	4.17745	0.00389662	0.00989808	yes	up
NRRL3_06436	Glycoside hydrolase, family 3, C-terminal	12.974	3.69761	3.02152e-05	0.000119388	yes	up
NRRL3_06445	-	0.003	-8.5636	9.9592e-12	9.1547e-11	yes	down
NRRL3_06448	Fungal transcriptional regulatory protein, N-terminal	0.279	-1.84194	7.60942e-11	6.48909e-10	yes	down
NRRL3_06449	FAD dependent oxidoreductase	0.391	-1.3532	0.000165686	0.000568182	yes	down
NRRL3_06476	Aldehyde/histidinol dehydrogenase	4.256	2.08957	2.1231e-07	1.17217e-06	yes	up
NRRL3_06477	Protein of unknown function UPF0187	6.074	2.60273	3.02641e-07	1.63186e-06	yes	up
NRRL3_06480	-	0.49	-1.02917	7.81576e-05	0.000287227	yes	down
NRRL3_06482	DNA/RNA helicase, C-terminal	0.418	-1.25897	2.35243e-27	8.32524e-26	yes	down
NRRL3_06483	MFS general substrate transporter	2.38	1.25105	7.61761e-08	4.4609e-07	yes	up
NRRL3_06489	Low temperature viability protein	0.002	-9.22809	1.65623e-13	1.89281e-12	yes	down
NRRL3_06490	GTP-binding	0.001	-10.5117	2.82428e-18	5.28843e-17	yes	down
NRRL3_06492	-	3.944	1.97984	2.00634e-44	1.86853e-42	yes	up
NRRL3_06494	Protein kinase-like	0.456	-1.13255	6.79173e-18	1.23261e-16	yes	down
NRRL3_06495	Armadillo-type fold	2316.37	11.1776	1.22101e-10	1.00962e-09	yes	up
NRRL3_06497	Ribosomal protein L5	2.089	1.06311	8.15613e-11	6.89453e-10	yes	up
NRRL3_06518	NAD(P)-binding	2.603	1.37999	2.78578e-23	7.66232e-22	yes	up
NRRL3_06519	Amino acid/polyamine transporter I	0.212	-2.2347	2.4424e-48	2.54225e-46	yes	down
NRRL3_06531	DNA-binding RFX	2.701	1.4333	2.09511e-23	5.79266e-22	yes	up
NRRL3_06535	Protein of unknown function DUF1337	2.22	1.15075	0.00083729	0.00248365	yes	up
NRRL3_06537	-	2.126	1.08846	1.82834e-20	4.06097e-19	yes	up
NRRL3_06569	-	0.389	-1.36169	5.99986e-18	1.09639e-16	yes	down
NRRL3_06571	Thioredoxin-like fold	0.002	-8.85867	6.38889e-12	5.97628e-11	yes	down
NRRL3_06582	Ribosomal protein L23/L15e, core	2.129	1.09038	8.42894e-24	2.45178e-22	yes	up
NRRL3_06585	Fork head transcription factor	2.151	1.10514	0.000498752	0.00155669	yes	up
NRRL3_06617	Zinc/iron permease	2.417	1.27345	2.29321e-06	1.08065e-05	yes	up
NRRL3_06631	-	2.898	1.53528	9.46097e-31	4.09988e-29	yes	up
NRRL3_06646	Zinc finger, C2H2-type	0.455	-1.13649	2.46205e-12	2.45442e-11	yes	down
NRRL3_06654	-	3.118	1.64084	1.27797e-10	1.05262e-09	yes	up
NRRL3_06668	ATPase, F0 complex, subunit E, mitochondrial	3.635	1.86189	5.87937e-05	0.000221824	yes	up
NRRL3_06676	Mannose-6-phosphate receptor, binding	2.751	1.46	2.97641e-12	2.92327e-11	yes	up
NRRL3_06686	C4-dicarboxylate transporter/malic acid transport protein	0.367	-1.4474	0.0193497	0.0405999	yes	down
NRRL3_06690	Cytoskeleton-associated protein, CAP-Gly	5.199	2.37814	3.3351e-12	3.23753e-11	yes	up
NRRL3_06693	-	2.853	1.51267	0.000929997	0.00272982	yes	up
NRRL3_06699	Ureidoglycolate hydrolase	0.439	-1.18724	0.000279179	0.000917093	yes	down
NRRL3_06700	Six-hairpin glycosidase-like	0.404	-1.3072	1.71561e-17	3.00572e-16	yes	down
NRRL3_06704	Fungal transcriptional regulatory protein, N-terminal	3.651	1.86824	0.01055	0.0239797	yes	up
NRRL3_06716	-	0.264	-1.91963	2.56604e-12	2.55329e-11	yes	down
NRRL3_06720	Fungal transcriptional regulatory protein, N-terminal	0.473	-1.07936	7.00913e-08	4.12505e-07	yes	down
NRRL3_06734	MFS general substrate transporter	4.082	2.02927	1.32199e-57	1.94939e-55	yes	up
NRRL3_06736	-	3.722	1.89613	7.53864e-23	2.02115e-21	yes	up
NRRL3_06737	Pal1 cell morphology	4.223	2.07839	4.77057e-33	2.4234e-31	yes	up
NRRL3_06739	Src homology-3	0.001	-10.8019	5.53034e-19	1.11204e-17	yes	down
NRRL3_06744	Protein of unknown function DUF185	2.674	1.41923	3.36394e-09	2.31916e-08	yes	up
NRRL3_06745	Amidase signature enzyme	0.272	-1.87674	7.89653e-80	2.04482e-77	yes	down
NRRL3_06750	Polynucleotidyl transferase, Ribonuclease H fold	0.468	-1.09687	2.17485e-20	4.79054e-19	yes	down
NRRL3_06760	-	2.412	1.27037	1.29604e-22	3.40594e-21	yes	up
NRRL3_06761	-	0.18	-2.47193	1.87397e-14	2.3856e-13	yes	down
NRRL3_06762	-	4.404	2.13869	1.10302e-78	2.66153e-76	yes	up
NRRL3_06767	Eukaryotic transcription factor, Skn-1-like, DNA-binding	0.47	-1.09072	2.73444e-07	1.48499e-06	yes	down
NRRL3_06768	Zinc finger, CCCH-type	0.365	-1.4544	2.58469e-12	2.56945e-11	yes	down
NRRL3_06772	Aldehyde/histidinol dehydrogenase	3.29	1.71807	0.00107879	0.00311237	yes	up
NRRL3_06780	Glycoside hydrolase, catalytic core	2.645	1.40342	5.75404e-06	2.56791e-05	yes	up
NRRL3_06795	Fungal transcriptional regulatory protein, N-terminal	0.17	-2.56001	5.29789e-11	4.57671e-10	yes	down
NRRL3_06796	Protein kinase-like	0.377	-1.40623	0.00422446	0.0106484	yes	down
NRRL3_06797	RTA1 like protein	0.187	-2.42258	5.54183e-05	0.000209909	yes	down
NRRL3_06799	Beta-lactamase-type transpeptidase fold	2.214	1.14668	5.18497e-05	0.000197449	yes	up
NRRL3_06800	ABC transporter, transmembrane region, type 1	3.39	1.76138	4.90974e-13	5.28669e-12	yes	up
NRRL3_06806	-	157.472	7.29896	1.48142e-33	7.78626e-32	yes	up
NRRL3_06809	NAD(P)-binding	233.239	7.86567	1.33938e-09	9.73321e-09	yes	up
NRRL3_06810	Fungal transcriptional regulatory protein, N-terminal	0.429	-1.21971	4.32503e-07	2.27321e-06	yes	down
NRRL3_06811	-	31.306	4.96836	1.59588e-74	3.25835e-72	yes	up
NRRL3_06813	Monooxygenase, FAD-binding	0.303	-1.72134	0.00069528	0.00209472	yes	down
NRRL3_06826	Like-Sm ribonucleoprotein-related, core	2.181	1.12505	4.70464e-17	7.72011e-16	yes	up
NRRL3_06829	O-methyltransferase, family 2	4.307	2.10674	0.00159691	0.00444413	yes	up
NRRL3_06830	Cytochrome b5	2.165	1.11418	0.00707621	0.0168487	yes	up
NRRL3_06840	-	2.579	1.36656	4.76079e-11	4.12951e-10	yes	up
NRRL3_06841	-	2.497	1.32021	0.000967905	0.0028317	yes	up
NRRL3_06843	Glycoside hydrolase, catalytic core	0.374	-1.41992	0.0243689	0.049726	yes	down
NRRL3_06851	UDP-glucuronosyl/UDP-glucosyltransferase	0.248	-2.01298	1.84078e-16	2.80598e-15	yes	down
NRRL3_06857	Amino acid transporter, transmembrane	4.844	2.2762	7.77402e-17	1.23929e-15	yes	up
NRRL3_06860	ATPase, P-type, K/Mg/Cd/Cu/Zn/Na/Ca/Na/H-transporter	0.086	-3.5325	4.32276e-24	1.26781e-22	yes	down
NRRL3_06867	Alpha/beta hydrolase fold-1	2.334	1.22291	0.0145022	0.0317202	yes	up
NRRL3_06873	Glucose-methanol-choline oxidoreductase	0.323	-1.62866	5.19231e-11	4.49281e-10	yes	down
NRRL3_06896	-	0.287	-1.79893	2.09161e-07	1.15599e-06	yes	down
NRRL3_06899	Permease for cytosine/purines, uracil, thiamine, allantoin	0.181	-2.46698	3.37006e-40	2.43401e-38	yes	down
NRRL3_06907	-	0.417	-1.26294	4.44754e-26	1.47101e-24	yes	down
NRRL3_06918	Ribosomal protein 60S	2.132	1.09199	1.06677e-18	2.09351e-17	yes	up
NRRL3_06922	Nucleic acid-binding, OB-fold-like	2.098	1.06875	1.38469e-09	1.00213e-08	yes	up
NRRL3_06924	Protein of unknown function DUF1399	0.367	-1.44425	1.72988e-23	4.82052e-22	yes	down
NRRL3_06951	NAD(P)-binding	2.574	1.36428	1.14678e-12	1.19366e-11	yes	up
NRRL3_06952	Protein kinase-like	0.496	-1.01173	3.53138e-14	4.39025e-13	yes	down
NRRL3_06967	-	0.091	-3.46408	4.7929e-40	3.41518e-38	yes	down
NRRL3_06970	AMP-dependent synthetase and ligase	0.454	-1.13967	8.0661e-21	1.84564e-19	yes	down
NRRL3_06972	Haloacid dehalogenase-like hydrolase	5.542	2.47031	0.000523093	0.00162483	yes	up
NRRL3_06973	FAD-dependent pyridine nucleotide-disulphide oxidoreductase	0.308	-1.69847	1.03217e-14	1.34626e-13	yes	down
NRRL3_06979	-	44.297	5.46913	3.70041e-06	1.69342e-05	yes	up
NRRL3_06982	DASH complex, subunit Duo1	2.693	1.42909	2.29374e-07	1.26114e-06	yes	up
NRRL3_07005	Protein kinase-like	2.359	1.23796	1.36068e-13	1.56346e-12	yes	up
NRRL3_07019	Phosphoesterase	2.527	1.33753	1.00343e-05	4.29922e-05	yes	up
NRRL3_07021	Thioredoxin-like fold	0.225	-2.15174	0.00155064	0.00432218	yes	down
NRRL3_07031	Protein-tyrosine phosphatase-like, PTPLA	0.465	-1.10503	4.3388e-05	0.000167814	yes	down
NRRL3_07036	-	3.529	1.8191	1.7489e-26	5.95132e-25	yes	up
NRRL3_07045	RNA-processing protein, HAT helix	262.472	8.03602	4.9276e-08	2.9641e-07	yes	up
NRRL3_07050	Thaumatin, pathogenesis-related	11.268	3.49411	5.0546e-19	1.02024e-17	yes	up
NRRL3_07054	Fungal transcriptional regulatory protein, N-terminal	2.153	1.10629	1.27377e-06	6.23494e-06	yes	up
NRRL3_07055	-	19.978	4.32034	0.0088597	0.0205648	yes	up
NRRL3_07078	Sterol desaturase	7.044	2.81646	1.40628e-40	1.04409e-38	yes	up
NRRL3_07079	Fungal transcriptional regulatory protein, N-terminal	3.658	1.87089	4.1263e-12	3.95388e-11	yes	up
NRRL3_07080	Ferritin/ribonucleotide reductase-like	8.005	3.00097	2.91314e-67	5.15481e-65	yes	up
NRRL3_07083	-	0.336	-1.57205	7.09171e-15	9.41159e-14	yes	down
NRRL3_07089	Six-hairpin glycosidase-like	0.311	-1.6864	3.27226e-09	2.26773e-08	yes	down
NRRL3_07100	-	0.326	-1.61551	2.30188e-21	5.5043e-20	yes	down
NRRL3_07102	MFS general substrate transporter	2.129	1.08993	0.0124658	0.0277695	yes	up
NRRL3_07107	DNA primase, small subunit, eukaryotic and archaeal	3.166	1.66288	6.24808e-17	1.00814e-15	yes	up
NRRL3_07108	Cell surface antigen	3.339	1.73927	6.56396e-32	3.09731e-30	yes	up
NRRL3_07122	-	0.33	-1.5982	9.00776e-05	0.000326959	yes	down
NRRL3_07144	-	0.448	-1.15817	0.0208978	0.0434363	yes	down
NRRL3_07231	Aldo/keto reductase	2.902	1.5369	7.07821e-07	3.61817e-06	yes	up
NRRL3_07232	Transferase	11.968	3.58116	5.33477e-48	5.44608e-46	yes	up
NRRL3_07233	MFS general substrate transporter	2.609	1.38335	0.000127354	0.000446392	yes	up
NRRL3_07235	Proteinase inhibitor, propeptide	2.472	1.30548	1.72116e-18	3.30444e-17	yes	up
NRRL3_07237	-	3.778	1.91746	0.00137157	0.00387597	yes	up
NRRL3_07243	TLDc	0.252	-1.98663	4.36651e-05	0.000168825	yes	down
NRRL3_07257	-	0.498	-1.0062	2.58023e-07	1.40793e-06	yes	down
NRRL3_07260	Taurine catabolism dioxygenase TauD/TfdA	0.441	-1.17981	2.91888e-06	1.35326e-05	yes	down
NRRL3_07266	Lipase, active site	3.348	1.74341	2.99754e-32	1.45986e-30	yes	up
NRRL3_07273	Histone-fold	2.124	1.08702	5.4109e-13	5.81453e-12	yes	up
NRRL3_07281	Histidine acid phosphatase	2.043	1.03045	6.41888e-09	4.29151e-08	yes	up
NRRL3_07282	Aldo/keto reductase	13.816	3.78822	4.05612e-14	4.99001e-13	yes	up
NRRL3_07291	NAD(P)-binding	0.415	-1.26863	2.31852e-17	3.95751e-16	yes	down
NRRL3_07293	TonB box, conserved site	7.528	2.91225	6.4615e-49	7.14602e-47	yes	up
NRRL3_07294	MFS general substrate transporter	2.188	1.12937	9.0335e-11	7.57573e-10	yes	up
NRRL3_07296	DNA polymerase III clamp loader subunit, C-terminal	2.275	1.18605	5.7833e-10	4.3702e-09	yes	up
NRRL3_07305	TRAF-like	0.486	-1.042	1.95569e-12	1.96997e-11	yes	down
NRRL3_07312	ABC transporter, transmembrane region, type 1	0.44	-1.18528	1.41824e-07	8.03923e-07	yes	down
NRRL3_07319	von Willebrand factor, type A	0.188	-2.40835	1.41449e-29	5.86625e-28	yes	down
NRRL3_07324	Thiamine pyrophosphate enzyme, N-terminal TPP binding region	2.577	1.3658	2.53796e-05	0.000101413	yes	up
NRRL3_07327	Amine oxidase	0.267	-1.90605	0.000941049	0.00275998	yes	down
NRRL3_07330	O-methyltransferase, COMT, eukaryota	0.263	-1.92734	1.21175e-11	1.10716e-10	yes	down
NRRL3_07342	Epoxide hydrolase	0.471	-1.08565	1.41237e-05	5.88967e-05	yes	down
NRRL3_07344	Fungal transcriptional regulatory protein, N-terminal	0.434	-1.20433	1.3225e-22	3.4669e-21	yes	down
NRRL3_07345	MFS general substrate transporter	0.337	-1.57067	5.73904e-25	1.79738e-23	yes	down
NRRL3_07351	Fungal transcriptional regulatory protein, N-terminal	0.145	-2.78728	0.000203903	0.000686598	yes	down
NRRL3_07352	Gelsolin	3.054	1.61076	3.38078e-10	2.63151e-09	yes	up
NRRL3_07358	Metal-dependent hydrolase, composite	0.082	-3.60707	6.36842e-42	5.08372e-40	yes	down
NRRL3_07359	ATP-grasp fold	0.217	-2.20642	1.70516e-17	2.9973e-16	yes	down
NRRL3_07362	-	0.425	-1.2343	6.5439e-10	4.91348e-09	yes	down
NRRL3_07363	Oligopeptide transporter OPT superfamily	0.249	-2.00763	5.68743e-39	3.87073e-37	yes	down
NRRL3_07367	Protein of unknown function DUF500	0.282	-1.82531	2.87885e-08	1.78532e-07	yes	down
NRRL3_07369	NAD(P)-binding	0.377	-1.40622	2.12906e-09	1.50896e-08	yes	down
NRRL3_07376	FAD-dependent pyridine nucleotide-disulphide oxidoreductase	0.363	-1.46361	0.00470396	0.0117049	yes	down
NRRL3_07377	MFS general substrate transporter	0.227	-2.14149	3.63714e-53	4.33882e-51	yes	down
NRRL3_07378	Chloroperoxidase	0.286	-1.80533	0.00343879	0.0088664	yes	down
NRRL3_07382	Six-hairpin glycosidase-like	0.295	-1.76232	0.00060907	0.00186354	yes	down
NRRL3_07384	Fumarate reductase/succinate dehydrogenase flavoprotein, N-terminal	2.364	1.241	0.00293191	0.00768784	yes	up
NRRL3_07386	MFS general substrate transporter	0.496	-1.01054	0.000383494	0.00122822	yes	down
NRRL3_07392	NAD(P)-binding	69.432	6.11754	6.6001e-05	0.00024613	yes	up
NRRL3_07408	Glutathione-dependent formaldehyde-activating, GFA	7.005	2.80844	0.000100981	0.000362325	yes	up
NRRL3_07412	MFS general substrate transporter	0.146	-2.78003	0.000180417	0.000614333	yes	down
NRRL3_07413	Fungal transcriptional regulatory protein, N-terminal	0.217	-2.20652	0.0131303	0.0290606	yes	down
NRRL3_07418	Extracellular membrane protein, 8-cysteine region, fungi	0.24	-2.05916	2.07508e-10	1.66643e-09	yes	down
NRRL3_07438	-	0.434	-1.20261	0.00491082	0.0121506	yes	down
NRRL3_07442	MFS general substrate transporter	69.999	6.12927	5.79979e-05	0.000218899	yes	up
NRRL3_07444	-	2.045	1.03224	8.10347e-06	3.51018e-05	yes	up
NRRL3_07445	-	2.441	1.28731	3.50178e-08	2.15028e-07	yes	up
NRRL3_07446	MFS general substrate transporter	2.534	1.3416	5.7207e-12	5.37969e-11	yes	up
NRRL3_07447	NAD(P)-binding	3.567	1.83459	1.84211e-16	2.80598e-15	yes	up
NRRL3_07454	Glycoside hydrolase, catalytic core	0.152	-2.72076	1.68788e-12	1.70995e-11	yes	down
NRRL3_07455	Cytochrome P450	3.165	1.66198	2.18601e-05	8.85157e-05	yes	up
NRRL3_07458	Acyl-CoA N-acyltransferase	2.928	1.54991	1.52984e-08	9.75515e-08	yes	up
NRRL3_07459	FAD dependent oxidoreductase	0.15	-2.73953	9.50506e-41	7.15711e-39	yes	down
NRRL3_07460	Rieske [2Fe-2S] region	0.066	-3.9271	6.01578e-86	1.87851e-83	yes	down
NRRL3_07461	Fungal transcriptional regulatory protein, N-terminal	0.426	-1.22999	6.74741e-08	3.97322e-07	yes	down
NRRL3_07462	Alpha/beta hydrolase fold-3	0.338	-1.56665	2.09874e-22	5.42148e-21	yes	down
NRRL3_07463	-	0.361	-1.46927	2.70141e-09	1.88566e-08	yes	down
NRRL3_07472	Acyl-CoA dehydrogenase/oxidase, middle and N-terminal	0.065	-3.94119	0.000453927	0.00142753	yes	down
NRRL3_07481	Protein kinase-like	4.292	2.10177	2.03123e-21	4.88226e-20	yes	up
NRRL3_07482	MFS general substrate transporter	0.478	-1.06565	1.92869e-12	1.94463e-11	yes	down
NRRL3_07484	FAD-dependent pyridine nucleotide-disulphide oxidoreductase	2.046	1.03249	4.37525e-05	0.000169101	yes	up
NRRL3_07486	Malonyl-CoA ACP transacylase, ACP-binding	0.367	-1.44567	5.43695e-22	1.38096e-20	yes	down
NRRL3_07488	Methyltransferase type 11	2.617	1.38803	4.19084e-13	4.5635e-12	yes	up
NRRL3_07490	Protein of unknown function DUF706	4.036	2.0128	0.000102552	0.000367587	yes	up
NRRL3_07491	-	6.54	2.70932	2.33394e-25	7.48623e-24	yes	up
NRRL3_07492	NAD(P)-binding	7.825	2.96804	6.01141e-17	9.71433e-16	yes	up
NRRL3_07493	Alkaline-phosphatase-like, core domain	6.705	2.74534	2.45983e-20	5.39588e-19	yes	up
NRRL3_07496	Amino acid transporter, transmembrane	6.13	2.61586	7.98168e-26	2.61548e-24	yes	up
NRRL3_07498	-	2.197	1.1356	1.6288e-36	1.01724e-34	yes	up
NRRL3_07499	Methyltransferase type 11	2.564	1.35842	1.21086e-14	1.57352e-13	yes	up
NRRL3_07500	Amino acid/polyamine transporter I	0.485	-1.04541	1.04348e-05	4.45283e-05	yes	down
NRRL3_07501	Esterase, SGNH hydrolase-type	0.137	-2.87213	1.90357e-99	8.08409e-97	yes	down
NRRL3_07511	-	0.126	-2.98892	1.09443e-12	1.14201e-11	yes	down
NRRL3_07519	-	0.5	-1.00086	6.96582e-10	5.20451e-09	yes	down
NRRL3_07523	NUDIX	2.038	1.02742	5.01191e-07	2.61096e-06	yes	up
NRRL3_07528	Actin-binding, cofilin/tropomyosin type	2.39	1.25684	4.66425e-08	2.81686e-07	yes	up
NRRL3_07538	Endonuclease/exonuclease/phosphatase	0.12	-3.06263	0.000336081	0.00108885	yes	down
NRRL3_07551	Six-hairpin glycosidase-like	2.288	1.19398	2.32927e-10	1.84551e-09	yes	up
NRRL3_07552	-	2.166	1.11504	1.34944e-17	2.39183e-16	yes	up
NRRL3_07565	DNA photolyase, N-terminal	2.024	1.01717	7.12677e-05	0.000264009	yes	up
NRRL3_07566	Protein kinase-like	0.365	-1.45367	0.000124534	0.000437084	yes	down
NRRL3_07586	MFS general substrate transporter	4.208	2.07312	7.2223e-05	0.000267449	yes	up
NRRL3_07590	MFS general substrate transporter	0.056	-4.1574	3.51941e-37	2.25094e-35	yes	down
NRRL3_07591	-	3.573	1.83705	1.1362e-23	3.2515e-22	yes	up
NRRL3_07594	Pyruvate/Phosphoenolpyruvate kinase, catalytic core	0.387	-1.37119	0.00192656	0.00527716	yes	down
NRRL3_07597	-	9.301	3.21736	0.000397402	0.00127047	yes	up
NRRL3_07599	Acyl-CoA N-acyltransferase	5.681	2.50605	3.34529e-06	1.5402e-05	yes	up
NRRL3_07606	-	21.47	4.42426	8.83311e-17	1.39972e-15	yes	up
NRRL3_07607	-	3.011	1.59043	0.00052162	0.00162168	yes	up
NRRL3_07613	Dynamin, GTPase region	5.615	2.48927	3.13549e-143	4.75564e-140	yes	up
NRRL3_07614	-	3.345	1.74188	4.72462e-16	6.97654e-15	yes	up
NRRL3_07615	-	9.384	3.23027	0.00140302	0.00395222	yes	up
NRRL3_07618	Phosphatidic acid phosphatase type 2/haloperoxidase	0.445	-1.16669	5.1433e-10	3.90604e-09	yes	down
NRRL3_07619	-	0.224	-2.15888	8.43601e-07	4.26095e-06	yes	down
NRRL3_07620	Protease inhibitor, beta-barrel	2.015	1.01097	1.82176e-05	7.47356e-05	yes	up
NRRL3_07622	MFS general substrate transporter	2.455	1.29593	0.000858963	0.00254382	yes	up
NRRL3_07629	-	2.877	1.52472	0.00016834	0.000576725	yes	up
NRRL3_07630	Acyl transferase/acyl hydrolase/lysophospholipase	2.86	1.51582	1.0899e-05	4.62672e-05	yes	up
NRRL3_07631	-	20.375	4.34873	0.0109617	0.0248093	yes	up
NRRL3_07639	-	5.934	2.56895	4.58079e-14	5.5582e-13	yes	up
NRRL3_07643	-	6.706	2.74544	1.71849e-63	2.80696e-61	yes	up
NRRL3_07644	-	2.345	1.2293	3.92514e-20	8.50473e-19	yes	up
NRRL3_07645	MFS general substrate transporter	0.395	-1.34147	4.26863e-06	1.9351e-05	yes	down
NRRL3_07650	Immunoglobulin E-set	0.365	-1.4525	1.03255e-27	3.70356e-26	yes	down
NRRL3_07662	Ribosomal protein L7/L12, C-terminal/adaptor protein ClpS-like	2.008	1.00564	1.05263e-05	4.48107e-05	yes	up
NRRL3_07669	Cupin, RmlC-type	2.176	1.12182	7.03577e-06	3.08163e-05	yes	up
NRRL3_07672	Pyridoxal phosphate-dependent transferase, major region	2.469	1.30378	3.14747e-24	9.36041e-23	yes	up
NRRL3_07681	Protein kinase-like	2.696	1.4308	8.77013e-17	1.39182e-15	yes	up
NRRL3_07682	-	0.468	-1.09696	6.46295e-05	0.00024178	yes	down
NRRL3_07694	Amino acid/polyamine transporter I	2.032	1.02299	1.92626e-07	1.07018e-06	yes	up
NRRL3_07696	Homeodomain-like	0.477	-1.06705	1.93771e-21	4.6756e-20	yes	down
NRRL3_07698	Fungal transcriptional regulatory protein, N-terminal	3.578	1.83935	5.47566e-34	2.93612e-32	yes	up
NRRL3_07700	Glycoside hydrolase, catalytic core	3.867	1.95128	6.4027e-12	5.98393e-11	yes	up
NRRL3_07706	ATPase, P-type, K/Mg/Cd/Cu/Zn/Na/Ca/Na/H-transporter	0.469	-1.09198	2.75038e-22	7.07042e-21	yes	down
NRRL3_07725	Ubiquinone biosynthesis O-methyltransferase	2.013	1.00963	6.30368e-06	2.79441e-05	yes	up
NRRL3_07726	-	0.278	-1.84513	2.10814e-13	2.37351e-12	yes	down
NRRL3_07738	Methyltransferase type 12	3.143	1.65194	0.0163729	0.0352492	yes	up
NRRL3_07740	MFS general substrate transporter	77.19	6.27034	2.77719e-07	1.50721e-06	yes	up
NRRL3_07750	Bromodomain	0.458	-1.12738	1.78751e-16	2.73065e-15	yes	down
NRRL3_07752	-	2.335	1.22367	6.86354e-05	0.000255148	yes	up
NRRL3_07787	-	0.471	-1.08637	1.49658e-08	9.5603e-08	yes	down
NRRL3_07788	-	2.404	1.26552	7.67409e-23	2.05229e-21	yes	up
NRRL3_07796	-	0.473	-1.07969	1.50752e-13	1.72658e-12	yes	down
NRRL3_07816	Mannosyltransferase, PIG-V	705.341	9.46218	1.98019e-07	1.09842e-06	yes	up
NRRL3_07836	NAD(P)-binding	2.607	1.38222	1.65662e-08	1.05382e-07	yes	up
NRRL3_07838	-	2.22	1.15078	4.48474e-11	3.89963e-10	yes	up
NRRL3_07847	GINS complex, Psf3 component	2.754	1.46135	4.06707e-08	2.47025e-07	yes	up
NRRL3_07851	-	4.632	2.21158	1.66922e-35	9.90065e-34	yes	up
NRRL3_07858	Negative transcriptional regulator	2.003	1.00244	0.0112444	0.0253528	yes	up
NRRL3_07866	-	0.342	-1.54629	0.0110276	0.0249265	yes	down
NRRL3_07875	Acyl-CoA N-acyltransferase	78.135	6.28789	2.22545e-114	1.47672e-111	yes	up
NRRL3_07876	-	27.89	4.80167	0.00197613	0.00540179	yes	up
NRRL3_07879	Ankyrin	2.543	1.34633	7.3852e-06	3.22271e-05	yes	up
NRRL3_07888	Fungal transcriptional regulatory protein, N-terminal	0.489	-1.03254	1.72467e-06	8.28168e-06	yes	down
NRRL3_07892	-	0.374	-1.41853	7.82514e-06	3.40072e-05	yes	down
NRRL3_07894	MFS general substrate transporter	3.348	1.7433	9.07841e-10	6.70275e-09	yes	up
NRRL3_07897	-	0.163	-2.61266	0.0203339	0.0424135	yes	down
NRRL3_07911	Phosphatidate cytidylyltransferase	0.394	-1.3423	1.95019e-09	1.39054e-08	yes	down
NRRL3_07912	Protein kinase-like	0.436	-1.19892	8.78402e-24	2.54114e-22	yes	down
NRRL3_07922	Peptidase S9A, oligopeptidase, N-terminal beta-propeller	0.418	-1.26006	0.0110178	0.0249096	yes	down
NRRL3_07923	tRNA-binding arm	2.218	1.14942	0.00371413	0.00949505	yes	up
NRRL3_07945	Prolyl 4-hydroxylase, alpha subunit	0.304	-1.71615	6.79767e-19	1.35405e-17	yes	down
NRRL3_07966	-	0.488	-1.03461	5.91092e-09	3.96439e-08	yes	down
NRRL3_07967	Zinc finger, FYVE/PHD-type	0.429	-1.2211	1.33425e-19	2.82186e-18	yes	down
NRRL3_07968	-	0.05	-4.32642	3.93201e-10	3.04272e-09	yes	down
NRRL3_07977	-	2.668	1.41595	0.00502891	0.0124061	yes	up
NRRL3_07981	Nucleic acid-binding, OB-fold-like	2.034	1.02398	1.03158e-05	4.40382e-05	yes	up
NRRL3_07994	Glucose-methanol-choline oxidoreductase, N-terminal	2.136	1.09503	0.000587212	0.00180499	yes	up
NRRL3_07995	Monooxygenase, FAD-binding	5.696	2.50987	9.04823e-06	3.8919e-05	yes	up
NRRL3_07999	-	32.468	5.02093	2.48521e-06	1.16647e-05	yes	up
NRRL3_08012	Mandelate racemase/muconate lactonizing enzyme	0.352	-1.50791	7.84428e-06	3.40764e-05	yes	down
NRRL3_08013	Polynucleotidyl transferase, Ribonuclease H fold	0.341	-1.55077	1.2411e-09	9.06244e-09	yes	down
NRRL3_08014	MFS general substrate transporter	0.404	-1.30741	1.426e-12	1.46279e-11	yes	down
NRRL3_08031	Elongation factor G, III and V	2.247	1.16824	9.58984e-16	1.38902e-14	yes	up
NRRL3_08047	-	0.156	-2.68188	0.000246791	0.000820087	yes	down
NRRL3_08048	Lipase, GDXG, active site	0.373	-1.42359	1.5071e-08	9.6217e-08	yes	down
NRRL3_08051	Fungal transcriptional regulatory protein, N-terminal	0.429	-1.22203	2.87798e-15	3.96825e-14	yes	down
NRRL3_08058	-	0.383	-1.38331	1.26703e-13	1.45901e-12	yes	down
NRRL3_08061	Pyridoxal phosphate-dependent enzyme, beta subunit	3.506	1.80973	0.000149867	0.000518116	yes	up
NRRL3_08079	Cyclophilin-like	2.08	1.0569	2.32021e-19	4.81127e-18	yes	up
NRRL3_08087	Translation elongation factor EF1A/initiation factor IF2gamma, C-terminal	0.488	-1.03442	6.684e-08	3.94026e-07	yes	down
NRRL3_08098	MTCP1	2.209	1.14322	3.05365e-13	3.37363e-12	yes	up
NRRL3_08101	Ribosomal protein L36e	2.081	1.05703	4.23135e-10	3.25538e-09	yes	up
NRRL3_08104	ATP-binding region, ATPase-like	0.198	-2.33462	0.000192634	0.000652376	yes	down
NRRL3_08108	5-methyltetrahydropteroyltriglutamate--homocysteine S-methyltransferase	0.256	-1.9673	1.39158e-40	1.04045e-38	yes	down
NRRL3_08113	-	0.001	-10.197	3.83215e-17	6.38712e-16	yes	down
NRRL3_08114	-	5.778	2.53059	1.77912e-29	7.26495e-28	yes	up
NRRL3_08115	Polynucleotidyl transferase, Ribonuclease H fold	2.298	1.20059	0.00127196	0.00361662	yes	up
NRRL3_08118	Mitochondrial ribosomal protein, fungal Rsm25	2.122	1.08545	2.83606e-05	0.000112437	yes	up
NRRL3_08120	DNA/RNA helicase, C-terminal	2.197	1.13574	4.38471e-06	1.98518e-05	yes	up
NRRL3_08134	Protein-tyrosine phosphatase, active site	0.474	-1.07845	2.06006e-14	2.61622e-13	yes	down
NRRL3_08138	Peptidase aspartic, catalytic	18.807	4.2332	4.8838e-177	1.72838e-173	yes	up
NRRL3_08157	Dimeric alpha-beta barrel	3.121	1.64203	9.78023e-05	0.000352587	yes	up
NRRL3_08173	-	0.411	-1.28286	3.54974e-14	4.40276e-13	yes	down
NRRL3_08174	Ribonucleotide reductase R1 subunit, N-terminal	2.323	1.21618	2.80448e-12	2.77495e-11	yes	up
NRRL3_08181	NAD(P)-binding	0.452	-1.14709	4.57732e-13	4.95387e-12	yes	down
NRRL3_08189	Basic-leucine zipper (bZIP) transcription factor	0.487	-1.03775	2.1044e-10	1.68622e-09	yes	down
NRRL3_08200	-	0.453	-1.14277	2.18781e-05	8.8555e-05	yes	down
NRRL3_08202	-	4.639	2.21373	1.87476e-106	9.95214e-104	yes	up
NRRL3_08208	-	0.387	-1.37064	0.000137443	0.000479538	yes	down
NRRL3_08222	Basic-leucine zipper (bZIP) transcription factor	0.302	-1.72558	3.56734e-46	3.47472e-44	yes	down
NRRL3_08225	Peptidase M49, dipeptidyl-peptidase 3, eukaryotic	2.206	1.14152	6.16498e-27	2.15301e-25	yes	up
NRRL3_08231	-	2.218	1.14946	3.64881e-09	2.50093e-08	yes	up
NRRL3_08239	Protein of unknown function DUF1783, fungi	2.152	1.10555	3.47857e-06	1.5974e-05	yes	up
NRRL3_08253	Longin-like	2.006	1.00413	0.000113835	0.000404075	yes	up
NRRL3_08256	-	0.443	-1.17577	7.8673e-08	4.59951e-07	yes	down
NRRL3_08274	-	0.478	-1.06398	4.721e-13	5.09897e-12	yes	down
NRRL3_08278	-	0.463	-1.11242	9.63691e-09	6.30019e-08	yes	down
NRRL3_08289	MFS general substrate transporter	2.416	1.2727	1.40429e-22	3.67224e-21	yes	up
NRRL3_08293	FMN-binding split barrel, related	0.479	-1.06148	0.000240303	0.000800783	yes	down
NRRL3_08299	Carboxylesterase, type B	832.797	9.70182	9.37757e-14	1.09891e-12	yes	up
NRRL3_08300	Carbohydrate-binding-like fold	3.365	1.75077	3.28453e-24	9.74075e-23	yes	up
NRRL3_08302	MFS general substrate transporter	0.276	-1.85776	7.84089e-22	1.94502e-20	yes	down
NRRL3_08303	-	0.434	-1.20336	0.00630193	0.0151683	yes	down
NRRL3_08319	Fungal transcriptional regulatory protein, N-terminal	3.716	1.89358	7.09098e-07	3.62295e-06	yes	up
NRRL3_08341	NAD(P)-binding	3.14	1.65079	0.00128014	0.00363889	yes	up
NRRL3_08342	FAD-binding, type 2	5.166	2.36895	7.76344e-12	7.21124e-11	yes	up
NRRL3_08343	O-methyltransferase, family 2	5.013	2.32577	6.36143e-12	5.95584e-11	yes	up
NRRL3_08345	Phosphopantetheine attachment site	7.24	2.85606	0.000579746	0.0017841	yes	up
NRRL3_08374	-	0.431	-1.21526	0.00465125	0.0115921	yes	down
NRRL3_08378	-	2.661	1.412	5.64627e-07	2.92137e-06	yes	up
NRRL3_08380	Concanavalin A-like lectin/glucanase	0.469	-1.09341	9.97509e-06	4.27555e-05	yes	down
NRRL3_08383	O-methyltransferase, family 2	2.563	1.35789	1.68637e-31	7.71735e-30	yes	up
NRRL3_08400	Fungal chitosanase	3.643	1.86498	0.00676402	0.0161669	yes	up
NRRL3_08401	MFS general substrate transporter	16.429	4.03819	0.00308829	0.00805414	yes	up
NRRL3_08405	FAD-binding, type 2	2.58	1.36724	8.19917e-13	8.63597e-12	yes	up
NRRL3_08406	Peptidase S10, serine carboxypeptidase	2.189	1.13015	1.2666e-10	1.04426e-09	yes	up
NRRL3_08407	NAD(P)-binding	2.171	1.11862	3.63466e-05	0.000142238	yes	up
NRRL3_08409	Ferric reductase, NAD binding	3.392	1.76228	1.47878e-35	8.86362e-34	yes	up
NRRL3_08410	NAD(P)-binding	2.638	1.39935	3.78057e-07	2.00591e-06	yes	up
NRRL3_08411	Malonyl-CoA ACP transacylase, ACP-binding	2.204	1.14017	1.5156e-15	2.16569e-14	yes	up
NRRL3_08412	-	3.072	1.61896	4.88908e-14	5.90528e-13	yes	up
NRRL3_08419	Amino acid permease, conserved site	0.5	-1.00022	1.17946e-08	7.63094e-08	yes	down
NRRL3_08433	RNA polymerase III transcriptional repressor, MAF1	0.477	-1.06737	2.87778e-06	1.33538e-05	yes	down
NRRL3_08451	Zinc finger, C2H2-type	0.138	-2.86118	0.010003	0.0228588	yes	down
NRRL3_08459	RNA recognition motif, RNP-1	0.41	-1.28767	2.37869e-21	5.66246e-20	yes	down
NRRL3_08465	Calponin-homology	3.116	1.63966	9.72279e-12	8.95289e-11	yes	up
NRRL3_08469	Dihydroxy-acid and 6-phosphogluconate dehydratase	3.67	1.8756	0.00229902	0.00619354	yes	up
NRRL3_08475	-	0.002	-9.32952	3.46022e-14	4.31187e-13	yes	down
NRRL3_08479	Cyclin-like	2.701	1.43356	0.00118381	0.00338864	yes	up
NRRL3_08485	Ribulose-phosphate binding barrel	3.461	1.79103	6.70673e-28	2.44692e-26	yes	up
NRRL3_08492	Nitrilase/cyanide hydratase and apolipoprotein N-acyltransferase	0.469	-1.09275	8.25032e-33	4.11238e-31	yes	down
NRRL3_08493	-	39.456	5.30217	0.0182001	0.0385305	yes	up
NRRL3_08515	-	5.31	2.40869	4.10309e-33	2.10447e-31	yes	up
NRRL3_08516	Cupredoxin	3.102	1.63299	9.09612e-17	1.43925e-15	yes	up
NRRL3_08519	Putative DNA binding	0.446	-1.16408	1.33895e-07	7.62234e-07	yes	down
NRRL3_08537	Lipase, active site	2.094	1.06618	1.82007e-15	2.56963e-14	yes	up
NRRL3_08542	UDP-glucose/GDP-mannose dehydrogenase, C-terminal	0.371	-1.43079	1.61087e-21	3.92261e-20	yes	down
NRRL3_08564	Glycoside hydrolase, catalytic core	2.793	1.48167	1.72332e-17	3.01169e-16	yes	up
NRRL3_08571	Acyl-CoA N-acyltransferase	2.872	1.52217	3.31369e-12	3.22174e-11	yes	up
NRRL3_08572	Glycosyl transferase, family 25	2.271	1.18336	1.62474e-11	1.46061e-10	yes	up
NRRL3_08573	Protein of unknown function DUF250	4.991	2.31947	1.09114e-34	6.195e-33	yes	up
NRRL3_08607	Fungal hydrophobin	8.693	3.11978	3.02018e-05	0.000119379	yes	up
NRRL3_08608	Polynucleotidyl transferase, Ribonuclease H fold	5.201	2.37891	2.56525e-05	0.000102273	yes	up
NRRL3_08609	Fungal hydrophobin	5.691	2.50857	6.48239e-05	0.000242422	yes	up
NRRL3_08610	Uricase	0.048	-4.3891	0.00883715	0.0205245	yes	down
NRRL3_08611	Thioredoxin-like fold	2.458	1.2977	0.0119241	0.0266859	yes	up
NRRL3_08614	Bacterial luciferase-like	0.226	-2.14861	0.000134457	0.000469738	yes	down
NRRL3_08615	-	0.292	-1.77616	6.91137e-15	9.18374e-14	yes	down
NRRL3_08624	-	0.114	-3.1366	7.28589e-07	3.7136e-06	yes	down
NRRL3_08625	Fungal transcriptional regulatory protein, N-terminal	0.036	-4.80688	1.6986e-18	3.26846e-17	yes	down
NRRL3_08627	MFS general substrate transporter	0.308	-1.6978	0.00197164	0.00539092	yes	down
NRRL3_08629	Alpha/beta hydrolase fold-3	0.148	-2.75914	0.000268156	0.000884441	yes	down
NRRL3_08630	Monooxygenase, FAD-binding	0.174	-2.52228	5.69549e-05	0.000215192	yes	down
NRRL3_08635	Fungal transcriptional regulatory protein, N-terminal	0.361	-1.47088	1.11206e-10	9.23842e-10	yes	down
NRRL3_08638	SET	2.393	1.25869	0.000256935	0.000851931	yes	up
NRRL3_08639	Aspartate/glutamate/uridylate kinase	3.557	1.83068	0.00294167	0.00771153	yes	up
NRRL3_08642	Ubiquitin-conjugating enzyme/RWD-like	0.322	-1.63355	1.86205e-05	7.62706e-05	yes	down
NRRL3_08658	Eggshell protein	0.112	-3.16079	6.74722e-18	1.22663e-16	yes	down
NRRL3_08661	C4-dicarboxylate transporter/malic acid transport protein	0.446	-1.16642	2.43412e-12	2.42886e-11	yes	down
NRRL3_08664	Amino acid permease, conserved site	0.184	-2.44491	1.69686e-56	2.40207e-54	yes	down
NRRL3_08665	AAA+ ATPase, core	0.352	-1.50802	3.90146e-17	6.49245e-16	yes	down
NRRL3_08670	Phospholipase C, phosphatidylinositol-specific, Y domain	0.347	-1.52806	1.45505e-19	3.05906e-18	yes	down
NRRL3_08671	Fungal transcriptional regulatory protein, N-terminal	0.456	-1.13402	4.67058e-08	2.81908e-07	yes	down
NRRL3_08673	Zinc finger, C2H2-type	0.286	-1.80682	3.44655e-29	1.39133e-27	yes	down
NRRL3_08674	MFS general substrate transporter	0.387	-1.36816	1.20176e-31	5.5234e-30	yes	down
NRRL3_08675	2OG-Fe(II) oxygenase	0.25	-2.00228	1.53551e-20	3.43211e-19	yes	down
NRRL3_08676	MFS general substrate transporter	0.073	-3.76821	6.96621e-54	9.01955e-52	yes	down
NRRL3_08696	Protein of unknown function DUF1275	0.13	-2.93942	7.83334e-19	1.54873e-17	yes	down
NRRL3_08697	Pyridoxal phosphate-dependent transferase, major region	61.541	5.94347	9.94236e-102	4.58948e-99	yes	up
NRRL3_08698	Mitochondrial substrate carrier	27.235	4.76739	3.01435e-06	1.39327e-05	yes	up
NRRL3_08699	Glycosyltransferase sugar-binding region containing DXD motif	2.246	1.16749	9.06318e-05	0.000328858	yes	up
NRRL3_08707	Glycoside hydrolase, family 62	2.368	1.24353	0.0112448	0.0253528	yes	up
NRRL3_08720	-	2.104	1.07313	4.63932e-14	5.60999e-13	yes	up
NRRL3_08722	Six-hairpin glycosidase-like	2.142	1.09885	1.26099e-12	1.30359e-11	yes	up
NRRL3_08725	-	0.41	-1.28762	0.00327933	0.00848771	yes	down
NRRL3_08726	MFS general substrate transporter	0.103	-3.28328	7.76945e-05	0.000285921	yes	down
NRRL3_08727	NAD(P)-binding	0.093	-3.42703	0.0234931	0.0481518	yes	down
NRRL3_08728	Taurine catabolism dioxygenase TauD/TfdA	0.154	-2.69898	3.69514e-05	0.000144472	yes	down
NRRL3_08729	Acyl carrier protein-like	0.405	-1.30447	1.96362e-05	8.0122e-05	yes	down
NRRL3_08733	Cytochrome P450	0.301	-1.73353	0.00692075	0.0165044	yes	down
NRRL3_08736	Aromatic-ring hydroxylase	0.339	-1.56114	0.000997573	0.00290728	yes	down
NRRL3_08739	Alpha-acetolactate decarboxylase	0.098	-3.3511	2.28309e-44	2.10778e-42	yes	down
NRRL3_08740	TPP-binding enzymes, conserved site	0.12	-3.05396	5.72786e-41	4.34376e-39	yes	down
NRRL3_08743	Acetoacetate decarboxylase	0.312	-1.68222	0.0173949	0.0370623	yes	down
NRRL3_08746	Amidase signature enzyme	0.321	-1.63778	0.000171515	0.000586089	yes	down
NRRL3_08764	Amino acid/polyamine transporter I	2.689	1.4273	0.00778323	0.0183471	yes	up
NRRL3_08765	-	4.902	2.29335	4.46676e-05	0.000172136	yes	up
NRRL3_08767	Pectin lyase fold/virulence factor	0.396	-1.33612	3.2506e-15	4.45887e-14	yes	down
NRRL3_08772	NAD(P)-binding	0.43	-1.21843	0.00216836	0.00586385	yes	down
NRRL3_08773	Glucose-methanol-choline oxidoreductase, N-terminal	4.248	2.08695	1.19693e-18	2.33171e-17	yes	up
NRRL3_08774	-	0.356	-1.49173	5.06508e-09	3.42304e-08	yes	down
NRRL3_08782	Hydantoinaseoxoprolinase, N-terminal	0.288	-1.79823	7.32929e-08	4.30155e-07	yes	down
NRRL3_08805	Pectin lyase fold/virulence factor	0.384	-1.37955	0.00784735	0.0184817	yes	down
NRRL3_08806	-	0.393	-1.34842	3.13197e-14	3.92587e-13	yes	down
NRRL3_08809	FAD-binding, type 2	2.028	1.02015	3.693e-08	2.25986e-07	yes	up
NRRL3_08810	Glucose-methanol-choline oxidoreductase, N-terminal	5.615	2.4894	7.02156e-22	1.76236e-20	yes	up
NRRL3_08819	-	2.487	1.31439	1.54504e-23	4.3565e-22	yes	up
NRRL3_08820	MFS general substrate transporter	6.702	2.74469	1.07383e-43	9.26895e-42	yes	up
NRRL3_08821	NAD(P)-binding	2.068	1.04796	7.39379e-06	3.22514e-05	yes	up
NRRL3_08822	-	0.337	-1.56905	1.44435e-22	3.7585e-21	yes	down
NRRL3_08824	Uncharacterised conserved protein UCP036630	0.491	-1.02619	0.00481211	0.0119425	yes	down
NRRL3_08825	HAD-superfamily hydrolase, subfamily IA, variant 2	3.665	1.87385	3.93464e-31	1.76262e-29	yes	up
NRRL3_08826	Proline racemase	3.514	1.81308	1.62115e-07	9.11638e-07	yes	up
NRRL3_08830	N-acetyltransferase	2.192	1.13237	0.00191215	0.00524309	yes	up
NRRL3_08831	NAD(P)-binding	0.176	-2.50644	2.7782e-07	1.50721e-06	yes	down
NRRL3_08835	Aldo/keto reductase	3.399	1.76512	0.000100254	0.000360081	yes	up
NRRL3_08836	NAD(P)-binding	11.037	3.46433	0.00019002	0.000644756	yes	up
NRRL3_08837	NAD(P)-binding	4.078	2.02789	0.0011973	0.00342266	yes	up
NRRL3_08841	MFS general substrate transporter	2.597	1.37692	0.00853994	0.0199035	yes	up
NRRL3_08843	-	4.339	2.11725	0.000107106	0.000382233	yes	up
NRRL3_08850	Amidase signature enzyme	0.326	-1.6173	6.11354e-14	7.28849e-13	yes	down
NRRL3_08852	MFS general substrate transporter	0.286	-1.80604	8.21639e-17	1.30589e-15	yes	down
NRRL3_08857	IucA/IucC	4.917	2.29792	1.61969e-73	3.12659e-71	yes	up
NRRL3_08860	Glycosyltransferase sugar-binding region containing DXD motif	2.041	1.02942	0.00399077	0.0101146	yes	up
NRRL3_08864	ABC transporter, transmembrane region, type 1	0.435	-1.19988	6.47891e-15	8.61987e-14	yes	down
NRRL3_08867	Beta-lactamase-type transpeptidase fold	8.511	3.08929	0.00218011	0.00589262	yes	up
NRRL3_08868	NAD(P)-binding	28.368	4.8262	0.010276	0.023407	yes	up
NRRL3_08880	Amino acid/polyamine transporter I	4.222	2.07796	9.37051e-17	1.47606e-15	yes	up
NRRL3_08890	Fungal transcriptional regulatory protein, N-terminal	0.343	-1.54358	1.06552e-06	5.28381e-06	yes	down
NRRL3_08892	RTA1 like protein	3.329	1.73516	0.000272298	0.000896708	yes	up
NRRL3_08895	Aminotransferase, class IV	4.016	2.00561	0.0024771	0.00663456	yes	up
NRRL3_08901	Arsenate resistance ArsH	0.135	-2.88373	5.99339e-10	4.51819e-09	yes	down
NRRL3_08902	Rhodanese-like	0.079	-3.65875	1.64564e-24	5.02063e-23	yes	down
NRRL3_08909	Cyclin-like F-box	2.141	1.09835	0.019081	0.0401074	yes	up
NRRL3_08911	MFS general substrate transporter	0.306	-1.70717	6.22598e-08	3.68972e-07	yes	down
NRRL3_08915	-	0.416	-1.26649	3.90708e-26	1.2963e-24	yes	down
NRRL3_08916	Amino acid permease, conserved site	0.11	-3.18834	6.88017e-42	5.45125e-40	yes	down
NRRL3_08926	Peptidase aspartic, catalytic	0.178	-2.49253	1.94141e-39	1.35605e-37	yes	down
NRRL3_08943	Xylose isomerase	2.594	1.37534	2.69915e-12	2.67822e-11	yes	up
NRRL3_08944	-	5.815	2.53967	7.07666e-08	4.16018e-07	yes	up
NRRL3_08958	-	0.079	-3.66543	0.0110152	0.0249096	yes	down
NRRL3_08961	Ankyrin	4.409	2.1406	0.000156344	0.000538406	yes	up
NRRL3_08963	Heterokaryon incompatibility	0.44	-1.186	3.21168e-05	0.000126525	yes	down
NRRL3_08972	O-methyltransferase, COMT, eukaryota	0.344	-1.54081	3.98591e-05	0.000155013	yes	down
NRRL3_08977	Glutathione-dependent formaldehyde-activating, GFA	7.558	2.91798	4.87479e-35	2.82818e-33	yes	up
NRRL3_08978	Acyl carrier protein-like	5.33	2.41403	1.23501e-43	1.05743e-41	yes	up
NRRL3_08979	Methyltransferase type 11	22.262	4.47652	2.25817e-98	9.22114e-96	yes	up
NRRL3_08980	Malonyl-CoA ACP transacylase, ACP-binding	20.802	4.37863	1.80742e-54	2.42904e-52	yes	up
NRRL3_08981	Protein of unknown function DUF341	11.421	3.51367	4.30384e-30	1.82776e-28	yes	up
NRRL3_08982	NAD(P)-binding	2.359	1.23808	8.00467e-15	1.05703e-13	yes	up
NRRL3_08983	-	6.573	2.71662	8.95886e-106	4.32346e-103	yes	up
NRRL3_08986	Methyltransferase type 11	2.423	1.27655	0.000535265	0.00165779	yes	up
NRRL3_08989	Fungal transcriptional regulatory protein, N-terminal	0.381	-1.39313	0.00115846	0.00332505	yes	down
NRRL3_08990	-	0.314	-1.66945	2.5197e-12	2.50954e-11	yes	down
NRRL3_08991	-	0.159	-2.65678	4.63783e-17	7.62227e-16	yes	down
NRRL3_08998	Fungal transcriptional regulatory protein, N-terminal	0.407	-1.29804	8.18646e-08	4.77821e-07	yes	down
NRRL3_08999	-	0.443	-1.17516	5.65418e-08	3.36871e-07	yes	down
NRRL3_09001	Glycoside hydrolase, catalytic core	0.397	-1.331	9.05068e-06	3.8919e-05	yes	down
NRRL3_09002	Glycoside hydrolase, catalytic core	0.157	-2.66998	9.6749e-05	0.000349264	yes	down
NRRL3_09003	AMP-dependent synthetase and ligase	4.553	2.18682	1.65836e-06	7.98495e-06	yes	up
NRRL3_09008	Zinc finger, FYVE/PHD-type	2.097	1.068	4.83674e-05	0.000185318	yes	up
NRRL3_09010	Peptidase M20, dimerisation	0.434	-1.20341	3.89529e-05	0.000151822	yes	down
NRRL3_09011	Fungal transcriptional regulatory protein, N-terminal	0.126	-2.98507	3.44301e-09	2.37059e-08	yes	down
NRRL3_09013	Beta-lactamase-like	0.186	-2.42961	6.26519e-05	0.00023546	yes	down
[truncated: 481 more rows]

## Sheet: Table S10
Table S10. GO enrichment analysis of Aspergillus flavus and Aspergillus niger in the presence of SynCom1.
[truncated: 22 more rows]

[truncated: 3 more sheets: Table S11, Table S12, Table S13]
